# Supplementary material for: Transcriptional Regulation of Carbohydrate Metabolism in the Human Pathogen Candida albicans
Source: PLoS Pathog. 2009 Oct 9;5(10):e1000612. doi: 10.1371/journal.ppat.1000612 (PMC2749448; doi:10.1371/journal.ppat.1000612)
Supplement: Table S1 — Doubling times under fermentative growth conditions. (0.02 MB XLS) [file ppat.1000612.s007.xls]

## Sheet: Table S1
Table S1. Doubling times under fermentative growth conditions
	Carbon source (doubling time in min)
Strain	Glucose	Galactose	Fructose	Mannose
WT (CMM1)	139	416	152	162
gal4/gal4/tye7/tye7	210	466	216	220
*Values based on growth curves from Figure S1B. Calculations done as described for Table 1.
