# Supplementary material for: Transcriptional Regulation of Carbohydrate Metabolism in the Human Pathogen Candida albicans
Source: PLoS Pathog. 2009 Oct 9;5(10):e1000612. doi: 10.1371/journal.ppat.1000612 (PMC2749448; doi:10.1371/journal.ppat.1000612)
Supplement: Table S2 — Gal4p ChIP-CHIP targets with glucose as the carbon source. (0.03 MB XLS) [file ppat.1000612.s008.xls]

## Sheet: Table S2
Table S2. Gal4p ChIP-CHIP targets with glucose as the carbon source
Systematic	Common Name	Fold Change	Description
orf19.3575	CDC19	6.11726	pyruvate kinase (glycolysis)
orf19.395	ENO1	5.6082	enolase (glycolysis)
orf19.2762	AHP1	4.71221	alkyl hydroperoxide reductase
orf19.6814	TDH3	4.43237	glyceraldehyde-3-phosphate dehydrogenase (glycolysis)
orf19.5021	PDX1	4.05575	pyruvate dehydrogenase complex protein X
orf19.3097	PDA1	4.00867	pyruvate dehydrogenase complex alpha chain
orf19.4592	HSX11	3.85462	UDP-glucose:ceramide glucosyltransferase
orf19.396	ENO1	3.76939	enolase (glycolysis)
orf19.6561	LAT1	3.41061	dihydrolipoamide S- acetyltransferase component of PDC
orf19.3651	PGK1	3.23243	phosphoglycerate kinase (glycolysis)
orf19.903	GPM1	3.19258	phosphoglycerate mutase (glycolysis)
orf19.5294	PDB1	3.18091	pyruvate dehydrogenase complex beta chain
orf19.339	NDE1	2.93638	NADH dehydrogenase (respiration)
orf19.6745	TPI1	2.92907	triose-phosphate isomerase (glycolysis)
orf19.723	BCR1	2.81144	transcription factor involved in biofilm formation
orf19.2877	PDC11	2.80497	pyruvate decarboxylase (fermentation)
orf19.6390		2.64187	hypothetical protein
orf19.1860	LSC2	2.52423	beta subunit of succinate-CoA ligase (TCA cycle)
orf19.4371	TAL1	2.49774	transaldolase (pentose phosphate pathway)
orf19.2024		2.46583	hypothetical protein
orf19.3649	PGK1	2.44731	phosphoglycerate kinase (glycolysis)
orf19.1723		2.44238	hypothetical protein
orf19.2638		2.38944	hypothetical protein
orf19.704	SOL3	2.33073	6-phosphogluconolactonase (pentose phosphate pathway)
orf19.7085		2.28556	involved in stress response
orf19.7611	TRX1	2.27509	thioredoxin;
orf19.768	SYG1	2.24223	plasma membrane membrane
orf19.6756		2.19891	hypothetical protein
orf19.542	HXK2	2.19853	hexokinase II (glycolysis)
orf19.3461		2.18539	hypothetical protein
orf19.4309	GRP2	2.17436	methylglyoxal reductase
orf19.5561	RAV2	2.12388	involved in acidification of the vacuole
orf19.7544	TLO1	2.09022	member of the telomere-proximal gene family
orf19.5620		2.08463	putative role in unfolded protein response
orf19.4444	PHO15	2.06433	4-nitrophenyl phosphatase
orf19.251		2.05777	member of ThiJ/PfpI protein family
orf19.7068	MAC1	2.03024	transcriptional regulator of the copper transporter CTR1
orf19.1723		2.0294	hypothetical protein
orf19.1111		2.02366	putative RNA polymerase II transcription factor activity
orf19.5561	RAV2	2.00977	involved in acidification of the vacuole
orf19.5604	MDR1	2.00886	multidrug efflux pump of plasma membrane
orf19.7539	INO2	2.00575	transcriptional activator
orf19.3077	VID21	1.96912	subunit of the NuA4 histone acetyltransferase complex
orf19.6813		1.95926	hypothetical protein
orf19.6127	LPD1	1.95023	dihydrolipoamide dehydrogenase component of PDC
orf19.5772		1.94163	hypothetical protein
orf19.1311	CDR3	1.9322	ABC transporter
orf19.4624	HRT2	1.92116	involved in Ty3 transposition
orf19.7166		1.91427	hypothetical protein
orf19.1353		1.90477	hypothetical protein
orf19.5105		1.89151	putative RNA polymerase II transcription mediator
orf19.4321		1.84027	hypothetical protein
orf19.4617	FBA1	1.834	fructose-bisphosphate aldolase (glycolysis)
orf19.1105.3		1.82892	hypothetical protein
orf19.6391		1.8272	hypothetical protein
orf19.6540	PFK2	1.79499	beta subunit of phosphofructokinase (glycolysis)
orf19.2364	MIS11	1.79441	mitochondrial C1-tetrahydrofolate synthase
orf19.2163	NAG4	1.79067	transporter
orf19.6472	CYP1	1.75496	peptidyl-propyl cis-trans isomerase
orf19.252		1.73298	hypothetical protein
orf19.6190	SRB1	1.71879	GDP-mannose pyrophosphorylase
orf19.2037		1.71562	hypothetical protein
orf19.6000	CDR1	1.71468	multidrug ABC transporter
orf19.2852		1.7046	putative ribosomoal component
orf19.820	SDS22	1.69682	enzyme regulator activity
orf19.7680	CTA26	1.69527	putative transcriptional activator
orf19.4618	FBA1	1.68482	fructose-bisphosphate aldolase (glycolysis)
orf19.4848	SKI3	1.68246	involved in mRNA catabolism
orf19.3888	PGI1	1.68244	glucose-6-phosphate isomerase
orf19.3861	SIS1	1.68022	involved in protein folding
orf19.3320		1.67901	hypothetical protein
orf19.4320		1.67608	hypothetical protein
orf19.6105	MVD	1.67319	mevalonate diphosphate decarboxylase
orf19.6286		1.66532	hypothetical protein
orf19.3669	SHA3	1.66508	serine/threonine kinase involved in glucose transport
orf19.1257		1.66454	hypothetical protein
orf19.6435		1.63492	hypothetical protein
orf19.7242	NCR1	1.62991	involved in sphingolipid metabolism
orf19.5628		1.61866	putative dicarboxylic acid transmembrane transporter activity
orf19.7030	SSR1	1.61837	cell-wall protein involved in structure
orf19.951		1.60427	hypothetical protein
orf19.3131	OYE32	1.60087	NADPH dehydrogenase activity
orf19.5635	PGA7	1.58883	putative GPI-anchor
orf19.5702		1.5803	hypothetical protein
orf19.6225	PCL7	1.57235	putative cyclin-dependent protein kinase regulator activity
orf19.5788	ADE8	1.56316	involved in amino acid biosynthesis
orf19.717	HSP60	1.54527	heat shock protein
orf19.4650	ILV6	1.54181	putative regulatory subunit of acetolacetate synthase
orf19.2341	CDC48	1.53897	microsomal ATPase
orf19.6387	HSP104	1.53737	chaperone protein
orf19.406	ERG1	1.52249	squalene epoxidase (ergosterol biosynthesis)
orf19.1391	PMI1	1.52206	phosphomannose isomerase
orf19.1462	SMP2	1.52094	putatitive phosphatidate phosphatase activity
orf19.6754		1.51589	hypothetical protein
orf19.1724		1.5156	hypothetical protein
orf19.5305	RHD3	1.50647	putative GPI-anchored protein
orf19.4043		1.50629	putative transcription factor
orf19.7542		1.50555	hypothetical protein
