# Supplementary material for: Transcriptional Regulation of Carbohydrate Metabolism in the Human Pathogen Candida albicans
Source: PLoS Pathog. 2009 Oct 9;5(10):e1000612. doi: 10.1371/journal.ppat.1000612 (PMC2749448; doi:10.1371/journal.ppat.1000612)
Supplement: Table S3 — Tye7p ChIP-CHIP targets with glucose as the carbon source. (0.05 MB XLS) [file ppat.1000612.s009.xls]

## Sheet: Table S3
Table S3. Tye7p ChIP-CHIP targets with glucose as the carbon source
Systematic	Common Name	Fold Change	Description
orf19.395	ENO1	5.30907	enolase (glycolysis)
orf19.4472		4.98681	hypothetical protein
orf19.4309	GRP2	4.89356	methylglyoxal reductase
orf19.6190	SRB1	4.79796	GDP-mannose pyrophosphorylase
orf19.1691	CAS4	4.66355	hypothetical protein
orf19.6745	TPI1	4.54823	triose-phosphate isomerase (glycolysis)
orf19.6540	PFK2	4.46572	beta subunit of phosphofructokinase (glycolysis)
orf19.3651	PGK1	4.35093	phosphoglycerate kinase (glycolysis)
orf19.508	QDR1	4.19027	putative transporter of antibiotic resistance
orf19.3967	PFK1	4.1574	alpha subunit of phosphofructokinase (glycolysis)
orf19.5917	STP3	4.06239	transcription factor (protein catabolism)
orf19.3575	CDC19	4.00774	pyruvate kinase (glycolysis)
orf19.2024		3.91605	hypothetical protein
orf19.3134		3.82799	hypothetical protein
orf19.542	HXK2	3.76591	hexokinase II (glycolysis)
orf19.339	NDE1	3.65501	NADH dehydrogenase (respiration)
orf19.903	GPM1	3.57725	phosphoglycerate mutase (glycolysis)
orf19.1802		3.5203	hypothetical protein
orf19.5348	TPS	3.51142	regulatory subunit of trehalose-phosphate synthase
orf19.396	ENO1	3.50622	enolase (glycolysis)
orf19.6814	TDH3	3.46567	glyceraldehyde-3-phosphate dehydrogenase (glycolysis)
orf19.6757	GCY1	3.45284	involved in drug response
orf19.4784	CRP1	3.39149	copper transporter of the plasma membrane
orf19.1105.3		3.31806	hypothetical protein
orf19.6527		3.30596	hypothetical protein
orf19.1135	CAS1	3.27569	putative transcription factor
orf19.6559		3.272	hypothetical protein
orf19.3707	YHB1	3.26244	nitric oxide dioxygenase
orf19.5323	MDH1-3	3.22366	malate dehdrogenase (glyoxylate cycle)
orf19.6926	PEP8	3.21452	possible involvement in retrograde transport
orf19.3053		3.12762	hypothetical protein
orf19.6936	RAD53	3.10866	involved in DNA repair
orf19.4320		3.08589	hypothetical protein
orf19.497	EAF7	3.07529	subunit of the NuA4 histone acetyltransferase complex
orf19.2132		3.04437	hypothetical protein
orf19.1961		3.03013	hypothetical protein
orf19.5079	CDR4	2.98329	ABC drug transporter
orf19.7466	ACC1	2.97286	putative acetyl-coenzyme-A carboxylase
orf19.4908		2.93216	hypothetical protein
orf19.391	UPC2	2.9059	transcription factor (ergosterol biosynthetic genes)
orf19.4836	URA1	2.90193	dihydroorotate dehydrogenase
orf19.7323	CBP1	2.88197	corticosteroid binding protein
orf19.3252	DAL81	2.83023	putative transcription factor
orf19.1655	PXP2	2.81755	putative acyl-CoA oxidase
orf19.2024		2.76946	hypothetical protein
orf19.5818	SUR2	2.75753	ceramide hydroxylase
orf19.4444	PHO15	2.75223	4-nitrophenyl phosphatase
orf19.4436		2.73407	putative glutathione peroxidase
orf19.542.2		2.73215	hypothetical protein
orf19.18	IMH3	2.7186	inosine monophosphate (IMP) dehydrogenase
orf19.7551	ALO1	2.7018	D-Arabinono-1,4-lactone oxidase
orf19.4361	IFF3	2.69434	putative GPI-anchored protein
orf19.2370	DSL1	2.66999	member of the t-SNARE complex
orf19.4040	ILV3	2.65899	dihydroxyacid dehydratase
orf19.3822	SCS7	2.6304	ceramide hydroxylase
orf19.1714	PGA44	2.62989	putative GPI-anchored protein
orf19.275		2.62191	hypothetical protein
orf19.69		2.61544	hypothetical protein
orf19.2693		2.61388	putative transcription corepressor
orf19.5498	EFH1	2.60543	transcriptional activator
orf19.7199		2.58276	hypothetical protein
orf19.1778		2.58147	hypothetical protein
orf19.1378	SUP35	2.56952	translation factor
orf19.2329.1	ADA2	2.56326	transcriptional coactivator
orf19.741		2.56157	hypothetical protein
orf19.2877	PDC11	2.5427	pyruvate decarboxylase (fermentation)
orf19.7024		2.53573	hypothetical protein
orf19.3391	DOG1	2.53143	putative 2-deoxyglucose-6-phosphatase
orf19.1502		2.50055	hypothetical protein
orf19.3821		2.50028	hypothetical protein
orf19.593	FGR32	2.50001	hypothetical protein
orf19.6882	OSM1	2.48641	putative flavoprotein subunit of fumarate reductase
orf19.6754		2.46998	hypothetical protein
orf19.6996		2.4607	putative alpha-1,3-mannosyltransferase
orf19.4618	FBA1	2.44779	fructose-bisphosphate aldolase (glycolysis)
orf19.2791		2.44632	hypothetical protein
orf19.2619	PHO113	2.43672	acid phosphatase
orf19.6460		2.40588	putative ATPase
orf19.1353		2.40239	hypothetical protein
orf19.3413	FGR37	2.40186	hypothetical protein
orf19.5395		2.38472	hypothetical protein
orf19.7231	FTR2	2.37702	high-affinity iron permease
orf19.3748	IFC3	2.35767	oligopeptide transporter
orf19.84	CAN3	2.35276	involved in amino acid transport
orf19.5492		2.34814	hypothetical protein
orf19.4524	ZCF24	2.3316	putative transcription factor
orf19.6082	PHR2	2.32365	glycosidase
orf19.2023	HGT7	2.32216	glucose transporter
orf19.1313	CDR3	2.3218	ABC drug transporter
orf19.5263	SER33	2.30845	involved in amino acid biosynthesis
orf19.6396		2.30636	phospholipase
orf19.5334		2.29663	hypothetical protein
orf19.23	RTA3	2.29417	putative ATPase
orf19.7322		2.29018	hypothetical protein
orf19.6640	TPS1	2.28956	trehalose-6-phosphate synthase
orf19.2047		2.28567	hypothetical protein
orf19.2092		2.27517	hypothetical protein
orf19.3649	PGK1	2.26299	phosphoglycerate kinase (glycolysis)
orf19.5437	RHR2	2.23851	putative glycerol 3-phosphatase
orf19.2933		2.23373	putative protease
orf19.4220		2.21995	hypothetical protein
orf19.2785	ATP7	2.20565	ATP complex component
orf19.7676	XYL2	2.20459	D-xylulose reductase
orf19.57		2.19017	hypothetical protein
orf19.6626		2.1586	hypothetical protein
orf19.2069	SMF3	2.15338	vacuolar iron transporter
orf19.5288	IFE2	2.14357	alcohol dehydrogenase
orf19.1409	VAC7	2.14233	putative regulator of phospholipid metabolism
orf19.1360		2.14146	hypothetical protein
orf19.6816	TDH3	2.12743	glyceraldehyde-3-phosphate dehydrogenase (glycolysis)
orf19.2966		2.12231	putative carboxymethylenebutenolidase
orf19.3701	RBP1	2.09884	peptidyl-prolyl cis-trans isomerase
orf19.5159		2.09292	amidophosphoribosyltransferase
orf19.413.1	RPS27A	2.09172	ribosomal component
orf19.3656	COX15	2.08973	involved in respiration
orf19.4086		2.08348	hypothetical protein
orf19.1314		2.08112	hypothetical protein
orf19.3802	MNN22	2.08064	alpha-1,2-mannosyltransferase
orf19.3521	ARH2	2.06719	putative NADPH-adrenodoxin reductase
orf19.194		2.06008	hypothetical protein
orf19.5339		2.04577	hypothetical protein
orf19.121	ARC18	2.03906	involved in drug response
orf19.172		2.03678	putative polymerase activity
orf19.6086	LEU4	2.02286	putative 2-isopropylmalalate synthase
orf19.2884	CDC68	2.02148	transcription elongation factor
orf19.6220.4		2.01999	putative ribosomal component
orf19.5630	APA2	2.01267	ATP adenylyltransferas
orf19.4388		2.00059	putative polymerase activity
orf19.686		1.98874	hypothetical protein
orf19.6402	CYA3	1.97747	involved in sulfur amino acid biosynthesis
orf19.2175		1.96508	putative oxidoreductase
orf19.7011		1.96431	hypothetical protein
orf19.7198		1.95283	putative regulator of transcription
orf19.4595		1.95197	hypothetical protein
orf19.3004		1.9479	hypothetical protein
orf19.4612		1.93803	hypothetical protein
orf19.791	RIM11	1.93682	protein kinase
orf19.5663		1.9332	hypothetical protein
orf19.7613	HCR1	1.93158	putative translation initiation factor
orf19.5221		1.92804	hypothetical protein
orf19.7580		1.92021	hypothetical protein
orf19.5559	RBF1	1.91902	transcription factor
orf19.406	ERG1	1.90794	equalene epoxidase (ergosterol biosynthesis)
orf19.4171		1.90265	hypothetical protein
orf19.7024	MCM1	1.90021	transcription factor
orf19.5432	TPT1	1.89774	tRNA 2'-phosphotransferase
orf19.7227		1.89745	involved in drug response
orf19.2107.1	SOD6	1.89272	superoxide dismutase
orf19.2706	CRH11	1.89256	involved in cell wall organization
orf19.6056		1.88999	hypothetical protein
orf19.7047	RTF1	1.88611	putative transcription elongation factor
orf19.4358		1.88447	hypothetical protein
orf19.1060		1.87071	hypothetical protein
orf19.5493	GSP1	1.86669	small RAN G-protein
orf19.7665		1.86388	hypothetical protein
orf19.2065		1.86227	putative allantoicase
orf19.787		1.86209	hypothetical protein
orf19.6715		1.85817	hypothetical protein
orf19.3801	FAV1	1.85282	involved in mating response
orf19.1033	STR2	1.84764	cystathionine gamma-synthase (sulfur metabolism)
orf19.4269		1.84655	hypothetical protein
orf19.2355	ALS2	1.84609	ALS family protein (adhesion)
orf19.1013		1.84595	hypothetical protein
orf19.2313		1.83951	hypothetical protein
orf19.2762	AHP1	1.83565	putative alkyl hydroperoxide reductase
orf19.2242	PRB1	1.83018	putative endoprotease B
orf19.3226		1.82972	hypothetical protein
orf19.2778		1.82076	hypothetical protein
orf19.7297		1.81311	hypothetical protein
orf19.5524		1.81214	hypothetical protein
orf19.6659	GAP6	1.81112	putative general amino acid permease
orf19.6387	HSP104	1.79985	chaperone protein
orf19.1591	ERG10	1.79934	acetyl-CoA acetyltransferase (ergosterol biosynthesis)
orf19.6390		1.79014	hypothetical protein
orf19.1709		1.7865	hypothetical protein
orf19.3713		1.78568	hypothetical protein
orf19.1009	MNT3	1.78349	putative mannosyltransferase
orf19.5641	CAR2	1.78258	putative ornithine-oxo-acid transaminase
orf19.6442	PRP8	1.77311	RNA splicing factor
orf19.4908		1.76151	hypothetical protein
orf19.2263		1.75893	hypothetical protein
orf19.4506	LYS22	1.75016	putative homocitrate synthase
orf19.4357		1.74981	hypothetical protein
orf19.5269		1.74368	hypothetical protein
orf19.6286		1.73369	hypothetical protein
orf19.6024		1.73257	hypothetical protein
orf19.3968		1.73156	hypothetical protein
orf19.2852		1.73013	putative ribosomal component
orf19.5620		1.72274	possible involvement in unfolded protein response
orf19.867		1.72233	hypothetical protein
orf19.5968	RDI1	1.71843	Rho GDP-dissociation inhibitor
orf19.4624	HRT2	1.71637	involved in Ty3 transposition
orf19.4322	DAP2	1.71615	dipeptidyl aminopeptidase
orf19.122	CDC20	1.71474	cell-cycle regulated activator
orf19.6937	PTR2	1.71432	putative oligopeptide transporter
orf19.4759	COX5	1.71259	cytochrome oxidase subunit
orf19.4578	CYT2	1.71144	cytochrome c1 heme lyase
orf19.7396		1.70448	hypothetical protein
orf19.4777	DAK2	1.70266	dihydroxyacetone kinase
orf19.6736		1.69465	hypothetical protein
orf19.5399	IFF11	1.69286	cell wall structure protein
orf19.2895	VMA8	1.68587	vacuolar proton ATPase
orf19.510		1.68374	hypothetical protein
orf19.6091	RIM8	1.68346	protein required for activation of TF Rim101p
orf19.1614	MEP1	1.67906	ammonium permease
orf19.6391		1.67905	hypothetical protein
orf19.4204		1.67631	putative ribosomal component
orf19.3793		1.67599	hypothetical protein
orf19.4993	SEC18	1.67591	involved in protein transport
orf19.5635	PGA7	1.67499	putative GPI-anchor
orf19.6539		1.67065	putative ATPase
orf19.4393	CIT1	1.6697	citrate synthase (TCA cycle)
orf19.4321		1.66549	hypothetical protein
orf19.5960		1.65987	hypothetical protein
orf19.2866		1.65972	hypothetical protein
orf19.7023		1.65801	hypothetical protein
orf19.3888	PGI1	1.65553	glucose-6-phosphate isomerase (glycolysis)
orf19.7173		1.64706	hypothetical protein
orf19.7529	EPL1	1.64667	subunit of the NuA4 histone acetyltransferase complex
orf19.1048	IFD6	1.64625	aldo-keto reductase family member
orf19.3038	TPS2	1.64432	trehalose-6-phosphate phosphatase
orf19.2597	MRS2	1.64291	putative magnesium ion transporter
orf19.3712		1.63426	hypothetical protein
orf19.1433		1.63402	hypothetical protein
orf19.2232	RPL11	1.63291	predicted ribosomal protein
orf19.820	SDS22	1.63052	putative enzyme regulator
orf19.3666		1.62804	hypothetical protein
orf19.285		1.62731	hypothetical protein
orf19.4342		1.6173	putative polymerase activity
orf19.942	KRE62	1.61259	subunit of glucan synthase
orf19.1353		1.60888	hypothetical protein
orf19.5267		1.60757	putative cell wall protein
orf19.4439.1		1.60603	putative polymerase activity
orf19.6882.1		1.60248	putative ribosomal component
orf19.4316		1.60062	hypothetical protein
orf19.1177		1.60048	hypothetical protein
orf19.4581		1.59706	hypothetical protein
orf19.5911	CMK1	1.59098	putative protein kinase
orf19.713		1.5906	hypothetical protein
orf19.1333	SNG3	1.58621	involved in drug response
orf19.2647	ZCF14	1.57825	putative transcription factor
orf19.3120		1.57591	putative ABC transporter
orf19.7511		1.57479	putative nuclear pore component
orf19.3686		1.56471	hypothetical protein
orf19.6472	CYP1	1.5589	peptidyl-propyl cis-trans isomerase
orf19.3420		1.55862	hypothetical protein
orf19.6715		1.55811	hypothetical protein
orf19.261		1.55591	putative dolichol kinase
orf19.3966	CRH12	1.55534	putative cell wall protein
orf19.5552		1.55325	putative polymerase regulator
orf19.5604	MDR1	1.55276	multidrug efflux pump of plasma membrane
orf19.1067	GPM2	1.55251	phosphoglycerate mutase (glycolysis)
orf19.3523	CRK1	1.55174	protein kinase of the Cdc2 kinase subfamily
orf19.3368		1.54456	hypothetical protein
orf19.6684	PNC1	1.54069	putative nicotinamidase
orf19.1889		1.53832	hypothetical protein
orf19.2877	PDC11	1.53795	pyruvate decarboxylase (fermentation)
orf19.4650	ILV6	1.53669	acetolacetate synthase
orf19.3456		1.5365	putative protein kinase
orf19.2076		1.53524	hypothetical protein
orf19.2277	TPK2	1.5342	catalytic subunit of cAMP-dependent protein kinase
orf19.5780		1.5308	hypothetical protein
orf19.3259		1.52907	hypothetical protein
orf19.2426		1.52374	hypothetical protein
orf19.6809		1.51662	hypothetical protein
orf19.1252	YME1	1.5124	putative peptidase
orf19.4194		1.50656	putative polymerase activity
orf19.5906	ADE2	1.50637	phosphoribosylaminoimadazole carboxylase
orf19.2956	MGM101	1.50598	Putative mitochondrial genome maintenance protein
orf19.5052		1.50569	putative transporter
orf19.4720	CTR2	1.50142	putative copper transporter
