# Supplementary material for: Transcriptional Regulation of Carbohydrate Metabolism in the Human Pathogen Candida albicans
Source: PLoS Pathog. 2009 Oct 9;5(10):e1000612. doi: 10.1371/journal.ppat.1000612 (PMC2749448; doi:10.1371/journal.ppat.1000612)
Supplement: Table S4 — Top Gal4p YPD binding peaks with tiling array. (0.02 MB XLS) [file ppat.1000612.s010.xls]

## Sheet: Table S4
Table S4. Top Gal4p YPD binding peaks with tiling array
Category	# Genes
TLO gene family	14
Glycolysis	13
Unknown	7
Morphology / Yeast-hyphae switch	7
Miscellaneous	6
Pyruvate metabolism	4
Stress response	4
Metabolism	4
Transport	3
Ethanol fermentation	3
TCA cycle	2
Pentose phosphate pathway	1
