# Supplementary material for: Transcriptional Regulation of Carbohydrate Metabolism in the Human Pathogen Candida albicans
Source: PLoS Pathog. 2009 Oct 9;5(10):e1000612. doi: 10.1371/journal.ppat.1000612 (PMC2749448; doi:10.1371/journal.ppat.1000612)
Supplement: Table S5 — Top Tye7p YPD binding peaks with tiling array. (0.02 MB XLS) [file ppat.1000612.s011.xls]

## Sheet: Table S5
Table S5. Top Tye7p YPD binding peaks with tiling array
Category	# Genes
Glycolysis	13
Unknown	9
Transport	6
Transcription factors	5
Glucose transport	4
Miscellaneous	3
Respiration	3
Carbohydrate metabolism	2
Ethanol fermentation	2
Splicing	2
Morphology	2
TLO gene family	1
*NDE1 was not included in the cutoff for this list but was the 63rd highest peak
