# Supplementary material for: Transcriptional Regulation of Carbohydrate Metabolism in the Human Pathogen Candida albicans
Source: PLoS Pathog. 2009 Oct 9;5(10):e1000612. doi: 10.1371/journal.ppat.1000612 (PMC2749448; doi:10.1371/journal.ppat.1000612)
Supplement: Table S7 — Expression levels of selected metabolic genes for tye7 and gal4tye7 strains under different carbon sources and oxygen levels. (0.03 MB XLS) [file ppat.1000612.s013.xls]

## Sheet: Table S7
Table S7. Expression levels of selected metabolic genes for tye7 and gal4tye7 strains under different carbon sources and oxygen levels
		Normoxia conditions							Hypoxia Conditions
Name	Systematic	tye7 YPD	gal4tye7 YPD	tye7 YPGal	gal4tye7 YPGal	tye7 YPGly	gal4tye7 YPGly		WT hypoxia relative	tye7 hypoxia relative
									to WT normoxia	to WT hypoxia
Glycolysis									YPD	YPD
HXK2	orf19.542	0.24	0.16	0.83	0.6	0.66	0.55		1.45	1.05
GLK1	orf19.734	0.13	0.29	0.87	1.01	0.59	0.61		6.85	2.42
GLK4	orf19.6116	0.1	0.38	0.89	0.94	0.77	0.46		6.39	2.6
PGI1	orf19.3888	0.38	0.32	0.95	0.86	0.85	0.82		3.86	0.67
PFK1	orf19.3967	0.11	0.08	0.51	0.54	0.29	0.35		2.3	0.26
PFK2	orf19.6540	0.16	0.14	0.45	0.29	0.26	0.21		1.68	0.34
FBA1	orf19.4618	0.27	0.19	0.76	0.57	0.85	0.88		6.18	0.19
TPI1	orf19.6745	0.3	0.16	0.69	0.6	0.81	0.59		6.07	0.39
PGK1	orf19.3651	0.29	0.22	0.65	0.31	0.64	0.58		3.7	0.67
GPM1	orf19.903	0.39	0.28	0.9	0.4	0.75	0.58		7.8	0.76
ENO1	orf19.395	0.35	0.13	0.82	0.27	0.72	0.44		3.48	0.74
CDC19	orf19.3575	0.29	0.17	0.69	0.41	0.59	0.6		4.72	0.38
PFK26-1	orf19.4753	0.5	0.89	0.91	0.92	0.77	0.8		1.03	2.9
PFk26-2	orf19.2308	0.5	0.46	0.77	0.68	0.68	0.55		1.43	2.19
TDH3	orf19.6814	N/A	N/A	N/A	N/A	N/A	N/A		2.73	1.17
Gluconeogenesis
FBP1	orf19.6178	0.41	0.72	0.89	1.03	1.05	0.88		0.54	2.03
PCK1	orf19.7514	0.81	0.65	0.9	1.05	0.81	0.82		0.11	11.24
PYC2	orf19.789	1.53	1.75	0.88	1.33	1.02	1.23		0.6	1.53
Fermentation
NDE1	orf19.339	1.18	0.54	0.89	0.67	0.86	0.41		0.22	1.52
PDC11	orf19.2877	0.31	0.16	1.16	1.48	0.51	0.51		3.78	0.26
ADH1	orf19.3997	0.41	0.16	0.75	0.75	0.53	0.47		4.49	0.8
ADH2	orf19.5113	0.34	0.16	0.74	0.58	0.48	0.45		4.33	0.63
ADH5	orf19.2608	0.64	0.8	0.96	1.27	0.34	0.41		6.77	14.01
ALD5	orf19.5806	0.89	1.02	0.48	0.71	0.78	0.81		0.21	5.69
ALD6	orf19.742	0.74	0.92	1.57	1.09	1.2	0.97		0.91	1.21
Pyruvate Dehydrogenase Complex
PDB1	orf19.5294	1.4	0.74	1.29	0.71	1.12	0.85		0.5	1.42
PDA1	orf19.3097	0.94	0.32	1.12	0.33	0.81	0.5		0.33	2.46
LAT1	orf19.6561	0.95	0.52	1.2	0.5	0.91	0.65		0.46	1.74
PDX1	orf19.5021	1.55	0.87	1.4	0.53	1.28	0.87		0.71	5.42
LPD1	orf19.6127	0.86	0.59	0.91	0.68	0.92	0.75		0.52	2.1
Trehalose Metabolism
TPS1	orf19.6640	0.35	0.45	0.9	1.05	0.73	0.73		2.5	1.01
TPS2	orf19.3038	0.46	0.26	0.71	0.76	0.37	0.38		1	1.73
TPS3	orf19.5348	0.35	0.51	0.67	0.77	0.4	0.64		3.44	0.54
NTH1	orf19.7479	0.66	0.86	1.08	1.28	0.99	1.12		1.39	1.55
ATC1	orf19.6214	0.45	0.72	0.73	0.83	0.51	0.6		1.88	0.91
TCA cycle
CIT1	orf19.4393	1.44	1.21	0.78	0.5	0.9	0.81		0.22	0.9
ACO2	orf19.6632	0.86	0.81	0.71	0.47	0.69	1		0.36	1.53
ACO1	orf19.6385	1.14	0.98	0.84	0.62	0.79	0.82		0.17	1.81
IDH1	orf19.4826	1.27	0.85	0.89	0.93	1.08	0.82		0.19	1.77
IDH2	orf19.5791	1.38	1.02	0.82	0.72	0.91	0.92		0.26	1.75
KGD1	orf19.6165	0.91	0.69	0.68	0.62	0.7	0.7		0.16	1.43
KGD2	orf19.6126	1.34	1.18	0.98	1.05	1.09	1.12		0.3	2.05
LSC1	orf19.3358	0.85	0.58	0.92	0.77	1.08	1.03		0.31	2.59
LSC2	orf19.1860	1.45	0.9	1.08	0.63	0.81	0.34		0.42	3.91
SDH1	orf19.440	0.96	1.03	1.02	0.99	0.86	0.93		1	1.13
SDH2	orf19.637	1.32	1.27	1	0.92	1.2	1.15		0.59	2.06
SDH4	orf19.4468	1.27	0.84	1.21	1.02	1.46	1.26		1.34	0.78
SDH6	orf19.1480	1.26	1.01	0.98	0.93	1.18	1.29		0.71	0.95
FUM1	orf19.543	0.69	0.64	0.85	1.04	1.07	1.25		0.33	1.3
FUM12	orf19.6724	1.26	0.87	0.9	0.88	1.04	0.71		0.12	1.56
MDH1-1	orf19.4602	1.05	0.9	0.86	0.64	0.97	0.89		0.35	1.74
MDH1	orf19.7481	0.75	0.81	1.25	1.36	1.38	1.26		0.66	0.66
Glycogen metabolism
GPH1	orf19.7021	0.43	0.52	0.88	1.97	0.62	0.92		2.56	3.08
GDB1	orf19.744	0.59	0.81	0.91	1.08	0.74	0.92		3.1	2.16
SGA1	orf19.1719	0.74	0.96	1.01	1.05	0.92	0.8		0.96	0.96
GSY1	orf19.3278	0.3	0.54	0.84	0.79	0.61	0.62		1.48	0.81
GLG1	orf19.3325	0.52	0.57	0.92	0.91	0.6	0.72		1.9	1.18
GLC3	orf19.5622	0.57	0.87	1.07	1.14	0.86	0.96		1.31	3
GLG2	orf19.7434	0.94	0.95	0.97	0.94	1	1		1.05	1
Glycerol metabolism
GPD1	orf19.1756	0.58	0.52	1.01	0.88	1.09	1.04		1.04	3.48
GPD2	orf19.691	0.43	0.62	1.51	0.72	0.97	0.72		1.61	13.52
GUT1	orf19.558	1.3	1.28	0.84	0.78	1.13	1.31		0.44	1.25
GPP1	orf19.5437	0.11	0.29	0.55	0.76	0.32	0.71		10.72	2.07
DAK2	orf19.4777	0.31	0.31	0.87	1.1	0.58	0.39		4.32	0.23
GUT2	orf19.3133	0.82	0.99	0.83	0.85	0.84	0.98		0.64	2.34
GCY1	orf19.6757	0.55	0.81	1.02	1.41	0.86	0.81		1.53	0.53
TYE7	orf19.4941	0.1	0.08	0.05	0.06	0.07	0.03		0.2	0.07
GAL4	orf19.5338	1.39	0.39	1.11	0.11	0.98	0.23		0.46	5.49
