# Supplementary material for: Transcriptional Regulation of Carbohydrate Metabolism in the Human Pathogen Candida albicans
Source: PLoS Pathog. 2009 Oct 9;5(10):e1000612. doi: 10.1371/journal.ppat.1000612 (PMC2749448; doi:10.1371/journal.ppat.1000612)
Supplement: Table S8 — Genes down-regulated in tye7 strain in glucose growth conditions. (0.03 MB XLS) [file ppat.1000612.s014.xls]

## Sheet: Table S8
Table S8. Genes down-regulated in tye7 strain in glucose growth conditions
Systematic	Common Name	Fold Change	Description
orf19.4941	TYE7	0.0988997	bHLH transcription factor
orf19.6116	GLK4	0.1	glucokinase
orf19.5437	GPP1	0.106142	glycerol 3-phosphatase
orf19.3967	PFK1	0.11	alpha subunit phosphofructokinase (glycolysis)
orf19.734	GLK1	0.13	glucokinase
orf19.2020	HXT6	0.138815	hexose transporter
orf19.6540	PFK2	0.16	beta subunit phosphofructokinase (glycolysis)
orf19.2803	HEM13	0.186933	coprophyrinogen oxidase
orf19.4617	MAK3	0.216671	N-acetyltransferase
orf19.6816		0.223707	aldehyde reductase
orf19.2371		0.227517	putative Gag protein of retrotransposon Tca2
orf19.542	HXK2	0.24	hexokinase II (glycolysis)
orf19.6882	OSM1	0.244492	fumarate reductase flavoprotein subunit
orf19.4618	FBA1	0.27	fructose-bisphosphate aldolase (glycolysis)
orf19.411		0.277646	putative GTPase regulator
orf19.3575	CDC19	0.29	pyruvate kinase (glycolysis)
orf19.3651	PGK1	0.29	phosphoglycerate kinase (glycolysis)
orf19.6745	TPI1	0.3	triose-phosphate isomerase (glycolysis)
orf19.2877	PDC11	0.31	pyruvate decarboxylase (fermentation)
orf19.4777	DAK2	0.313726	dihydroxyacetone kinase
orf19.2023	HGT7	0.33	hexose transporter
orf19.7125		0.333558	hypothetical protein
orf19.5113	ADH2	0.34	alcohol dehydrogenase (fermentation)
orf19.395	ENO1	0.35	enolase (glycolysis)
orf19.3441	FUN34	0.371846	putative transporter
orf19.406	ERG1	0.372984	squalene epoxidase
orf19.391	UPC2	0.376196	transcriptional regulator of the sterol biosynthesis
orf19.2021	HXT5	0.38	hexose transporter
orf19.3888	PGI1	0.38	glucose-6-phosphate isomerase (glycolysis)
orf19.903	GPM1	0.39	phosphoglycerate mutase (glycolysis)
orf19.6274		0.393702	hypothetical protein
orf19.6178	FBP1	0.41	fructose-1,6-bisphosphatase (gluconeogenesis)
orf19.3997	ADH1	0.41	alcohol dehydrogenase (fermentation)
orf19.2209	YVC1	0.417746	hypothetical protein
orf19.4048	DES1	0.417908	putative fatty acid desaturase
orf19.4737	DHA12	0.420215	membrane transporter
orf19.7021	GPH1	0.43	glycogen phosphorylase
orf19.4433	CPH1	0.43028	transcription factor modulated by MAP kinase cascade
orf19.508	QDR1	0.445085	multidrug resistance transporter
orf19.866	RAD30	0.456464	DNA repair protein
orf19.3038	TPS2	0.46	trehalose-6-phosphate phosphatase
orf19.2665	MSN5	0.465054	hypothetical protein
orf19.5911	CMK1	0.469859	Ca2+/calmodulin-dependent protein kinase
orf19.6660		0.477561	hypothetical protein
orf19.4031		0.498661	hypothetical protein
orf19.2308	PFK26-2	0.5	6-phosphofructo-2-kinase (glycolytic regulator)
orf19.1224	ADY2	0.500979	putative transmembrane transporter
orf19.5804	HYU1	0.512966	5-oxoprolinase
orf19.489	DAP1	0.513399	putative regulator of ergosterol biosynthesis
orf19.7350		0.519859	hypothetical protein
orf19.6937	PTR2	0.521873	peptide transporter
orf19.3631		0.522563	hypothetical protein
orf19.2540	SAS3	0.528506	putative acetyltransferase
orf19.5949	FAS2	0.543327	fatty acid synthase alpha subunit
orf19.3053		0.545502	hypothetical protein
orf19.4450.1		0.554967	hypothetical protein
orf19.4438	RME1	0.556288	transcription factor
orf19.333	FCY21	0.556507	purine-cytosine permease
orf19.3822		0.559202	inositolphosphorylceramide-B C-26 hydroxylase
orf19.6679	ALD1	0.560213	aldolase
orf19.5205		0.563113	hypothetical protein
orf19.7459		0.569467	hypothetical protein
orf19.10	ALK8	0.569981	cytochrome P450
orf19.4699		0.575161	putative phospholipase
orf19.7265	SAD1	0.578155	hypothetical protein
orf19.4550		0.579064	hypothetical protein
orf19.301	PGA18	0.581056	putative GPI-anchored protein
orf19.6376	PTC5	0.583151	protein phosphatase
orf19.1738	UGP1	0.59	UTP-glucose-1-phosphaturidyl transferase
orf19.3353	CIA30	0.590089	hypothetical protein
orf19.7119	RAD3	0.59032	DNA helicase component
orf19.6773	ECM29	0.596053	protein involved in cell wall biogenesis and architecture
orf19.5932		0.596678	hypothetical protein
orf19.1354	UCF1	0.597067	hypothetical protein
orf19.7612	CTM1	0.598166	putative [cytochrome c]-lysine N-methyltransferase
orf19.389		0.600327	hypothetical protein
orf19.951		0.610269	hypothetical protein
orf19.6875	VSP35	0.610779	putative role in vacuolar sorting
orf19.986	GLY1	0.613677	L-threonine aldolase
orf19.3175	ETF1	0.61427	ETF-ubiquinone oxidoreductase
orf19.7445	VID24	0.616326	peripheral vesicle membrane protein
orf19.5334	TIS11	0.619085	hypothetical protein
orf19.7270		0.621773	hypothetical protein
orf19.3656	COX15	0.624864	cytochrome oxidase assembly factor
orf19.399	YPK2	0.637973	ser/thr protein kinase
orf19.7177	KAP120	0.646621	putative nulcear transport factor
orf19.1201	DIA4	0.648801	putative serine-tRNA ligase
orf19.2182	BLM3	0.649338	integral membrane protein
orf19.5061	ADE5	0.651162	phosphoribosylamine-glycine ligase
orf19.7116	LEO1	0.653717	member of RNA polymerase II-associated Paf1 complex
orf19.979	FAS1	0.656349	beta chain fatty-acyl-CoA synthase
orf19.2896	SOU1	0.659239	peroxisomal 2,4- dienoyl-CoA reductase
orf19.2333		0.659368	oxidoreductase
orf19.7479	NTH1	0.66	neutral trehalase
orf19.3166	DOP1	0.663094	hypothetical protein
