# Supplementary material for: Transcriptional Regulation of Carbohydrate Metabolism in the Human Pathogen Candida albicans
Source: PLoS Pathog. 2009 Oct 9;5(10):e1000612. doi: 10.1371/journal.ppat.1000612 (PMC2749448; doi:10.1371/journal.ppat.1000612)
Supplement: Table S9 — Genes down-regulated in gal4tye7 strain in glucose growth conditions. (0.03 MB XLS) [file ppat.1000612.s015.xls]

## Sheet: Table S9
Table S9. Genes down-regulated in gal4tye7 strain in glucose growth conditions
Systematic	Common Name	Fold Change	Description
orf19.4941	TYE7	0.0824557	bHLH transcription factor
orf19.3967	PFK1	0.08	alpha subunit phosphofructokinase (glycolysis)
orf19.395	ENO1	0.131626	enolase (glycolysis)
orf19.6540	PFK2	0.144316	beta subunit phosphofructokinase (glycolysis)
orf19.6882	OSM1	0.14852	fumarate reductase flavoprotein subunit
orf19.4737	DHA12	0.158681	membrane transporter
orf19.5079	CDR4	0.159064	ABC transporter (drug export)
orf19.5113	ADH2	0.16	alcohol dehydrogenase (fermentation)
orf19.3997	ADH1	0.16	alcohol dehydrogenase (fermentation)
orf19.2877	PDC11	0.16	pyruvate decarboxylase (fermentation)
orf19.6745	TPI1	0.16	triose-phosphate isomerase (glycolysis)
orf19.542	HXK2	0.16	hexokinase II (glycolysis)
orf19.5288	YAL60	0.169778	alcohol dehydrogenase (fermentation)
orf19.3575	CDC19	0.17	pyruvate kinase (glycolysis)
orf19.1354	UCF1	0.179777	hypothetical protein
orf19.4618	FBA1	0.191613	fructose-bisphosphate aldolase (glycolysis)
orf19.1868	RNR3	0.192342	small subunit of ribonucleotide reductase
orf19.3651	PGK1	0.215406	phosphoglycerate kinase (glycolysis)
orf19.4433	CPH1	0.219379	transcription factor modulated by MAP kinase cascade
orf19.2023	HGT7	0.23	hexose transporter
orf19.5282		0.245463	hypothetical protein
orf19.3707	YHB1	0.245531	dihydropteridine reductase
orf19.508	QDR1	0.246342	multidrug resistance transporter
orf19.6249	HAK1	0.255335	high affinity potassium transporter
orf19.4450.1		0.255889	hypothetical protein
orf19.3038	TPS2	0.260908	trehalose-6-phosphate phosphatase
orf19.2107.1	STF2	0.274135	ATP synthase regulatory factor
orf19.903	GPM1	0.281932	phosphoglycerate mutase (glycolysis)
orf19.5437	GPP1	0.287219	DL-glycerol-3-phosphatase
orf19.5305	RHD3	0.292086	putative GPI-anchored protein
orf19.4444	PHO15	0.308032	4-nitrophenyl phosphatase
orf19.4617	MAK3	0.311439	N-acetyltransferase
orf19.4777	DAK2	0.312127	dihydroxyacetone kinase
orf19.3888	PGI1	0.32	glucose-6-phosphate isomerase (glycolysis)
orf19.3074	TLO10	0.322774	member of a family of telomere-proximal genes
orf19.3097	PDA1	0.323232	alpha subunit of pyruvate dehydrogenase
orf19.2021	HXT5	0.35	hexose transporter
orf19.388	CAF16	0.353031	ABC family protein
orf19.2949	IML1	0.383104	hypothetical protein
orf19.5338	GAL4	0.39	ZCF transcription factor
orf19.1381	LSB5	0.398693	hypothetical protein
orf19.2333		0.410024	hypothetical protein
orf19.767	ERG3	0.430591	C-5 sterol desaturase
orf19.301	PGA18	0.432268	putative GPI-anchored protein
orf19.6112	TLO3	0.448075	putative transcriptional activator
orf19.6274	FUM12	0.448553	fumarate hydratase (TCA cycle)
orf19.550	PDX3	0.449223	pyridoxine phosphate oxidase
orf19.6009	SET1	0.452803	histone methyltransferase
orf19.406	ERG1	0.457557	squalene epoxidase (ergosterol biosynthesis)
orf19.2209	YCV1	0.461424	hypothetical protein
orf19.2308	PFK26-2	0.462022	6-phosphofructose-2-kinase (glycolytic regulator)
orf19.5971		0.467629	hypothetical protein
orf19.10	ALK8	0.468988	cytochrome P450
orf19.2665	MSN5	0.469261	hypothetical protein
orf19.2227		0.476685	hypothetical protein
orf19.2261	HSH49	0.49735	spliceosome-associated protein
orf19.4784	CRD1	0.502554	copper-transporting ATPase
orf19.389		0.504695	hypothetical protein
orf19.4054	TLO12	0.508847	putative transcriptional activator
orf19.4871	ERO1	0.511257	putative electron carrier
orf19.7021	GPH1	0.523047	glycogen phosphorylase
orf19.1306		0.523227	hypothetical protein
orf19.6561	LAT1	0.523394	dihydrolipoamide acetyltransferase (PDC)
orf19.6529	CDC34	0.526788	putative cell cycle regulator
orf19.7459		0.529457	hypothetical protein
orf19.866	RAD30	0.531313	DNA repair protein
orf19.5467	TLO7	0.534726	member of a family of telomere-proximal genes
orf19.7276.1	TLO4	0.536002	member of a family of telomere-proximal genes
orf19.3631		0.538226	hypothetical protein
orf19.339	NDE1	0.541348	NADH dehydrogenase (fermentation)
orf19.7127.1	TLO16.3	0.542219	hypothetical protein
orf19.285		0.54738	hypothetical protein
orf19.768	SYG1	0.551502	putative role in signal transduction
orf19.449		0.552961	hypothetical protein
orf19.6232	NPR1	0.555541	nitrogen permease
orf19.7680	TLO2	0.557108	putative transcriptional activator
orf19.4947		0.557834	hypothetical protein
orf19.6937	PTR2	0.558867	peptide transporter
orf19.730	RGD3	0.568526	GTPase activating protein (GAP) for Rho
orf19.7551	ALO1	0.569193	D-arabinono-1,4-lactone oxidase
orf19.4055		0.573188	hypothetical protein
orf19.1585	ZRT2	0.57597	low affinity zinc transporter
orf19.6337	TLO13	0.578329	member of a family of telomere-proximal genes
orf19.3870	ADE13	0.581785	adenylosuccinate lyase
orf19.6816		0.583689	hypothetical protein
orf19.3358	LSC1	0.584928	succinate-CoA ligase alpha subunit (TCA cycle)
orf19.5159		0.590909	putative amidophosphoribosyltransferase
orf19.3219		0.593366	putative proton transporter
orf19.7600	SFA1	0.596845	glutathione-dependent formaldehyde dehydrogenase
orf19.5136		0.600654	hypothetical protein
orf19.102		0.601394	hypothetical protein
orf19.4520		0.606317	hypothetical protein
orf19.4699		0.610248	putative phospholipase
orf19.3615		0.610384	hypothetical protein
orf19.5205		0.616435	hypothetical protein
orf19.701	FRE8	0.626848	ferric reductase
orf19.7195	RAD6	0.632041	ubiquitin-protein ligase
orf19.7544	TLO1	0.636673	member of a family of telomere-proximal genes
orf19.1387	DRE3	0.63782	hypothetical protein
orf19.2371		0.638865	putative Gag protein
orf19.543	FUM1	0.643234	fumarase (TCA cycle)
orf19.4984		0.64569	hypothetical protein
orf19.362	TLO9	0.645872	member of a family of telomere-proximal genes
orf19.6660		0.646636	hypothetical protein
orf19.3879		0.647435	hypothetical protein
orf19.4372		0.656754	hypothetical protein
orf19.6225	PCL7	0.656793	putative cyclin-dependent protein kinase regulator activity
