# Supplementary material for: Transcriptional Regulation of Carbohydrate Metabolism in the Human Pathogen Candida albicans
Source: PLoS Pathog. 2009 Oct 9;5(10):e1000612. doi: 10.1371/journal.ppat.1000612 (PMC2749448; doi:10.1371/journal.ppat.1000612)
Supplement: Table S10 — Genes down-regulated in tye7 strain in galactose growth conditions. (0.02 MB XLS) [file ppat.1000612.s016.xls]

## Sheet: Table S10
Table S10. Genes down-regulated in tye7 strain in galactose growth conditions
Systematic	Common Name	Fold Change	Description
orf19.4941	TYE7	0.0451232	bHLH transcription factor
orf19.5741	ALS1-2	0.394657	agglutinin like protein
orf19.508	QDR1	0.404049	multidrug resistance transporter
orf19.6540	PFK2	0.45	beta subunit phosphofructokinase (glycolysis)
orf19.5806	ALD5	0.48	aldehyde dehydrogenase (fermentation)
orf19.585	MRPL17	0.508086	mitochondrial ribosomal protein
orf19.3967	PFK1	0.51	alpha subunit phosphofructokinase (glycolysis)
orf19.2371		0.521351	putative Gag protein
orf19.5437	GPP1	0.552393	DL-glycerol-3-phosphatase
orf19.1097	ALS4	0.56826	agglutinin like protein
orf19.7278	POL2	0.572715	hypothetical protein
orf19.5469	YRF1	0.591119	hypothetical protein
orf19.4555	ALS4-1	0.597004	agglutinin-like protein
orf19.7062	RPA135	0.599774	putative polymerase activity
orf19.3073		0.603505	hypothetical protein
orf19.5079	CDR4	0.60682	ABC drug transporter
orf19.7011	RRP12	0.612839	hypothetical protein
orf19.3441	FUN34	0.63569	putative transporter
orf19.1415	FRE10	0.64197	ferric reductase
orf19.6417	TSR1	0.644953	hypothetical protein
orf19.2020	HXT6	0.65	hexose transporter
orf19.6745	TPI1	0.65	triose-phosphate isomerase (glycolysis)
orf19.501	NOP2	0.660023	nucleolar RNA methyltransferase
orf19.5759	SNQ2	0.661311	ABC transporter
orf19.4737	DHA12	0.668125	membrane transporter
orf19.5348	TPS3	0.67	regulatory subunit of trehalose-phosphate synthase
