# Supplementary material for: Transcriptional Regulation of Carbohydrate Metabolism in the Human Pathogen Candida albicans
Source: PLoS Pathog. 2009 Oct 9;5(10):e1000612. doi: 10.1371/journal.ppat.1000612 (PMC2749448; doi:10.1371/journal.ppat.1000612)
Supplement: Table S11 — Genes down-regulated in gal4tye7 strain in galactose growth conditions. (0.04 MB XLS) [file ppat.1000612.s017.xls]

## Sheet: Table S11
Table S11. Genes down-regulated in gal4tye7 strain in galactose growth conditions
Systematic	Common Name	Fold Change	Description
orf19.4941	TYE7	0.0557275	bHLH transcription factor
orf19.5338	GAL4	0.11	ZCF transcription factor
orf19.3074	TLO10	0.222449	member of a family of telomere-proximal genes
orf19.5467	TLO7	0.235182	member of a family of telomere-proximal genes
orf19.395	ENO1	0.27	enolase (glycolysis)
orf19.4054	TLO12	0.280258	putative transcriptional activator
orf19.7680	TLO2	0.282873	putative transcriptional activator
orf19.362	TLO9	0.288474	member of a family of telomere-proximal genes
orf19.6540	PFK2	0.29	beta subunit phosphofructokinase (glycolysis)
orf19.655	PHO84	0.292495	similar to high-affinity phosphate transporters
orf19.3651	PGK1	0.31	phosphoglycerate kinase (glycolysis)
orf19.3097	PDA1	0.33	alpha subunit of pyruvate dehydrogenase
orf19.585	MRPL17	0.333138	mitochondrial ribosomal protein
orf19.6337	TLO13	0.336208	member of a family of telomere-proximal genes
orf19.6112	TLO3	0.345026	putative transcriptional activator
orf19.7276.1	TLO4	0.345147	member of a family of telomere-proximal genes
orf19.7127.1	TLO16.3	0.354972	hypothetical protein
orf19.6001	SAP3	0.382684	aspartyl proteinase
orf19.7094	SNF32	0.383473	glucose sensor or transporter protein
orf19.5469	YRF1	0.383617	helicase protein
orf19.903	GPM1	0.4	phosphoglycerate mutase (glycolysis)
orf19.3575	CDC19	0.41	pyruvate kinase (glycolysis)
orf19.385	GCV2	0.420368	glycine decarboxylase complex subunit
orf19.7544	TLO1	0.429552	member of a family of telomere-proximal genes
orf19.508	QDR1	0.454732	multidrug resistance transporter
orf19.6632	ACO2	0.464629	aconitate hydratase (TCA cycle)
orf19.2360	URA2	0.472287	pyrimidine biosynthesis protein
orf19.2158	NAG3	0.473747	putative transporter
orf19.7392	DED1	0.475961	ATP-dependent RNA helicase
orf19.4617	MAK3	0.482868	N-acetyltransferase
orf19.6561	LAT1	0.5	dihydrolipoamide acetyltransferase (PDC)
orf19.4393	CIT1	0.497189	citrate synthase (TCA cycle)
orf19.3037	PAB1	0.499944	RNA-processing complex component
orf19.6187		0.50931	hypothetical protein
orf19.7330	PET18	0.510539	transcriptional regulator
orf19.7219	FTR1	0.510671	plasma membrane iron permease
orf19.2250	SPE3	0.515297	spermidine synthase
orf19.2489	KAP123	0.518175	putative transmembrane transporter
orf19.5021	PDX1	0.528045	pyruvate dehydrogenase complex protein X
orf19.4492	EBP2	0.535219	nucleolar protein
orf19.5680		0.536068	hypothetical protein
orf19.6169		0.536913	hypothetical protein
orf19.3967	PFK1	0.537195	alpha subunit phosphofructokinase (glycolysis)
orf19.6090	NSR1	0.539292	hypothetical protein
orf19.171	DBP2	0.539589	RNA helicase
orf19.4444	PHO15	0.539727	4-nitrophenyl phosphatase
orf19.7486	MRPL6	0.540003	ribosomal protein
orf19.102		0.544086	hypothetical protein
orf19.1199	NOP58	0.546473	part of SSU processosome
orf19.4304	GAP1	0.548987	general amino acid permease
orf19.5376	PAK2	0.549584	protein kinase
orf19.6417	TSR1	0.550931	hypothetical protein
orf19.5912	MAK21	0.557076	required for ribosomal subunit biogenesis
orf19.4384	HXT10	0.560927	hexose transporter
orf19.2372		0.562858	putative Pol protein
orf19.5299	ECM1	0.568079	hypothetical protein
orf19.4618	FBA1	0.57	fructose-bisphosphate aldolase (glycolysis)
orf19.7011	RRP12	0.571288	hypothetical protein
orf19.6702		0.571974	asparaginyl-tRNA synthetase
orf19.3080	SCC2	0.576102	hypothetical protein
orf19.4813	GUA1	0.580519	GMP synthase
orf19.5061	ADE5	0.582053	phosphoribosylamine-glycine ligase
orf19.5762	PGA61	0.586728	putative GPI-anchored protein
orf19.5685	THS1	0.586749	threonyl-tRNA synthetase
orf19.3810	MTD1	0.592834	methylenetetrahydrofolate dehydrogenase
orf19.3348	MRPL23	0.595279	mitochondrial ribosomal protein
orf19.1868	RNR3	0.596691	small subunit of ribonucleotide reductase
orf19.4697	MDN1	0.597727	putative ATPase
orf19.3076	TVP15	0.598452	hypothetical protein
orf19.5362	PSO2	0.598899	hypothetical protein
orf19.4211	FET3	0.599349	oxidoreductase involved in high-affinity iron uptake
orf19.6745	TPI1	0.6	triose-phosphate isomerase (glycolysis)
orf19.542	HXK2	0.6	hexokinase II (glycolysis)
orf19.7424	NSA2	0.605186	hypothetical protein
orf19.7622	SPT3	0.605672	transcription factor
orf19.2665	MSN5	0.606194	hypothetical protein
orf19.3138	NOP1	0.614645	nucleolar protein
orf19.6385	ACO1	0.62	aconitase (TCA cycle)
orf19.7613	HCR1	0.616932	translation initiation factor subunit
orf19.7412	MUB12	0.617435	zinc finger protein involved in bud site selection
orf19.4784	CRD1	0.617569	copper-transporting ATPase
orf19.962		0.619668	hypothetical protein
orf19.6165	KGD1	0.62	2-oxoglutarate dehydrogenase (TCA cycle)
orf19.5880	GEF1	0.620138	hypothetical protein
orf19.6524	TOM40	0.621776	putative protein transporter
orf19.4933	ODD2	0.622632	oleate delta-12 desaturase
orf19.6254	ANT1	0.622905	ADP/ATP carrier protein
orf19.1839	RPA190	0.624333	alpha subunit of RNA polymerase I
orf19.7127	TLO16	0.626768	member of a family of telomere-proximal genes
orf19.5015	MYO2	0.626842	myosin 1 isoform
orf19.7376		0.628138	hypothetical protein
orf19.1860	LSC2	0.63	beta subunit of succinate-CoA ligase (TCA cycle)
orf19.498	NAM9	0.632224	mitochondrial ribosomal protein
orf19.829	SCH9	0.6335	serine/threonine protein kinase
orf19.4970		0.633523	hypothetical protein
orf19.501	NOP2	0.633747	nucleolar RNA methyltransferase
orf19.6937	PTR2	0.635448	peptide transporter
orf19.6818		0.636714	RNA helicase
orf19.512	KRE33	0.638578	involved in ribsome biogenesis
orf19.401	TCP1	0.639197	component of chaperonin-containing T-complex
orf19.4602	MDH1-1	0.64	malate dehydrogenase (TCA cycle)
orf19.5693	GAA1	0.641623	ER protein essential for attaching GPI
orf19.2905		0.643148	hypothetical protein
orf19.5892	HUL4	0.64623	ubiquitin-protein ligase
orf19.277	THI6	0.647553	thiamin- phosphate pyrophosphorylase
orf19.5454	DAL1	0.648257	allantoinase
orf19.551	PSR1	0.651238	putative tRNA methyltransferase
orf19.1306		0.651896	hypothetical protein
orf19.7638	PRO1	0.652676	gamma-glutamyl kinase
orf19.1833	CBF5	0.655162	nucleolar pseuduridine synthase
orf19.3034	RLI1	0.656595	member of ABC family but not likely transporter
orf19.657	SAM2	0.657445	S- adenosylmethionine synthetase
orf19.3015	ARX1	0.658161	involved in ribosomal large subunit biogenesis
orf19.3022	S24	0.658905	mitochondrial ribosome small subunit compone
orf19.2111.2	RPL38	0.65941	ribosomal protein
orf19.3977	GIR1	0.659869	hypothetical protein
orf19.5402		0.660998	hypothetical protein
orf19.7534	MIS1	0.663633	tetrahydrofolate synthase precursor
orf19.339	NDE1	0.66657	NADH dehydrogenase (fermentation)
orf19.2917	NUG1	0.668816	GTPase involved in ribosome biogenesis
