# Supplementary material for: Transcriptional Regulation of Carbohydrate Metabolism in the Human Pathogen Candida albicans
Source: PLoS Pathog. 2009 Oct 9;5(10):e1000612. doi: 10.1371/journal.ppat.1000612 (PMC2749448; doi:10.1371/journal.ppat.1000612)
Supplement: Table S12 — Genes down-regulated in tye7 strain in glycerol growth conditions. (0.03 MB XLS) [file ppat.1000612.s018.xls]

## Sheet: Table S12
Table S12. Genes down-regulated in tye7 strain in glycerol growth conditions
Systematic	Common Name	Fold Change	Description
orf19.4941	TYE7	0.0676277	bHLH transcription factor
orf19.2020	HXT6	0.21	hexose transporter
orf19.6540	PFK2	0.26	beta subunit phosphofructokinase (glycolysis)
orf19.6882	OSM1	0.287534	fumarate reductase flavoprotein subunit
orf19.3967	PFK1	0.29	alpha subunit phosphofructokinase (glycolysis)
orf19.4555	ALS4-1	0.292357	agglutinin-like protein
orf19.1097	ALS4	0.302228	misassembled agglutinin like protein
orf19.1097	ALS2	0.328339	ALS family protein
orf19.2608	ADH5	0.34	alcohol dehydrogenase (fermentation)
orf19.2023	HGT7	0.37	hexose transporter
orf19.4737	DHA12	0.370263	membrane transporter
orf19.3038	TPS2	0.373841	trehalose-6-phosphate phosphatase
orf19.6637		0.39432	hypothetical protein
orf19.5348	TPS3	0.396196	trehalose-phosphate synthase regulatory subunit
orf19.6621	MHP1	0.430411	microtubule-associated protein
orf19.2665	MSN5	0.432232	hypothetical protein
orf19.5469	YRF1	0.433551	helicase
orf19.2296		0.440005	hypothetical protein
orf19.3302		0.460851	putattive polymerase regulator
orf19.7085		0.470774	involved in stress response
orf19.1381	LSB5	0.474276	putative regulator of actin cytoskeletal organization
orf19.347	RSN1	0.478001	hypothetical protein
orf19.5113	ADH2	0.48	alcohol dehydrogenase (fermentation)
orf19.6544	MHP1	0.481068	microtubule-interacting protein
orf19.6070	ENA5	0.484828	Na+ ATPase
orf19.4055		0.485693	hypothetical protein
orf19.5205		0.497844	hypothetical protein
orf19.2108	SOD6	0.500084	Cu/Zn superoxide dismutase
orf19.5282		0.5006	hypothetical protein
orf19.1187	CPH2	0.503859	bHLH DNA-binding protein that promotes hyphal development
orf19.3441	FUN34	0.504731	putative transporter
orf19.6214	ATH1	0.51	vacuolar acid trehalase
orf19.6842	TUS1	0.506516	GDP- GTP exchange factors
orf19.2949	IML1	0.509172	hypothetical protein
orf19.2877	PDC11	0.51	pyruvate decarboxylase (fermentation)
orf19.846		0.512804	hypothetical protein
orf19.6529	CDC34	0.514736	ubiquitin-conjugating enzyme
orf19.918	CDR5	0.524965	multidrug resistance transporter
orf19.3997	ADH1	0.53	alcohol dehydrogenase (fermentation)
orf19.4887	ECM21	0.533965	putative ubiquitin protein ligase
orf19.730	RGD3	0.535607	GTPase activating protein (GAP) for Rho
orf19.2079	PHH1	0.539359	pterin-4a-carbinolamine dehydratase
orf19.2849	AQY1	0.542543	aquaporin (water transport)
orf19.2768	AMS1	0.54951	vacuolar alpha mannosidase
orf19.6000	CDR1	0.553788	multidrug resistance ABC transporter
orf19.2737		0.554767	hypothetical protein
orf19.4043	ASK10	0.555565	transcriptional activator
orf19.4617	MAK3	0.558176	N-acetyltransferase
orf19.2792	IST2	0.559802	putative calcium and sodium channel protein
orf19.1307		0.560884	hypothetical protein
orf19.2809	CA19B	0.561564	carnitine acetyltransferase
orf19.7006		0.565384	hypothetical protein
orf19.255	ZCF1	0.57239	zinc cluster finger protein
orf19.5148	CDC35	0.572838	CYR1 adenylate cyclase
orf19.2005	REG1	0.575085	hypothetical protein
orf19.7177	KAP120	0.577961	nuclear transport factor
orf19.4777	DAK2	0.58	dihydroxyacetone kinase
orf19.4433	CPH1	0.58	transcription factor modulated by MAP kinase cascade
orf19.2623	ECM22	0.58083	putative transcription factor
orf19.1691		0.585649	hypothetical protein
orf19.3668	HGT2	0.59	hexose transporter
orf19.734	GLK1	0.59	glucokinase
orf19.655	PHO842	0.592007	high-affinity inorganic phosphate/H+ symporter
orf19.5971		0.592387	hypothetical protein
orf19.6187		0.592517	hypothetical protein
orf19.2344	ASR1	0.592892	similar to heat shock proteins
orf19.4127		0.593553	hypothetical protein
orf19.4416	VPS13	0.594693	hypothetical protein
orf19.6937	PTR2	0.598586	peptide transporter
orf19.3749	OPT3	0.602275	oligopeptide transporter protein
orf19.3035	CHD1	0.603502	transcriptional regulator
orf19.4711		0.606113	hypothetical protein
orf19.3278	GSY1	0.61	glycogen synthase
orf19.5159		0.610503	amidophosphoribosyltransferase
orf19.3631		0.611601	hypothetical protein
orf19.6816		0.612669	aldehyde reductase
orf19.4778	LYS142	0.614242	zinc finger transcription factor
orf19.388	CAF16	0.618556	ABC family protein
orf19.4444	PHO15	0.619004	4-nitrophenyl phosphatase
orf19.738	MYO5	0.619869	myosin I
orf19.7021	GPH1	0.62	glycogen phosphorylase
orf19.2458	SIP5	0.621493	putative transcription factor
orf19.3047	SIP3	0.622232	putative transcription cofactor
orf19.2972	PDE2	0.622756	nucleotide phosphodiesterase
orf19.7310	MSC1	0.622867	hypothetical protein
orf19.866	RAD30	0.622887	DNA repair protein
orf19.5170	ENA2	0.623736	ATPase involved in Na+ efflux
orf19.5188	CHS1	0.626087	chitin synthase
orf19.6232	NPR1	0.627081	nitrogen permease reactivator protein
orf19.1785		0.630401	hypothetical protein
orf19.2730	RPH2	0.63435	zinc finger regulator of PHR1
orf19.4593	RGA1	0.635843	Rho GTPase activator
orf19.7081	NSF1	0.638302	tRNA splicing protein
orf19.4035	GAS1	0.638766	GPI anchored surface protein
orf19.3310		0.638768	hypothetical protein
orf19.3651	PGK1	0.64	phosphoglycerate kinase (glycolysis)
orf19.1314		0.641306	hypothetical protein
orf19.4679	AGP2	0.642351	amino-acid permease
orf19.550	PDX3	0.643504	pyridoxine phosphate oxidase
orf19.4048	DES1	0.643544	probable fatty acid desaturase
orf19.1220	RVS167	0.64527	cytoskeletal binding and regulatory protein
orf19.6844	ICL1	0.65	isocitrate lyase (glyoxylate cycle)
orf19.607	RAD26	0.650062	DNA dependent ATPase
orf19.2241	PST1	0.651711	1,4-benzoquinone reductase
orf19.6928	SAP9	0.653216	aspartyl proteinase
orf19.419		0.654486	hypothetical protein
orf19.4520		0.654497	hypothetical protein
orf19.542	HXK2	0.66	hexokinase II (glycolysis)
orf19.2881	MNN42	0.66218	involved in mannose metabolism and cell wall synthesis
orf19.6632	ACO2	0.664224	aconitate hydratase (TCA cycle)
orf19.2515		0.665459	hypothetical protein
orf19.4356	HGT3	0.666608	hexose transporter
orf19.719	HRD1	0.667738	ubiquitin-protein ligase
