# Supplementary material for: Transcriptional Regulation of Carbohydrate Metabolism in the Human Pathogen Candida albicans
Source: PLoS Pathog. 2009 Oct 9;5(10):e1000612. doi: 10.1371/journal.ppat.1000612 (PMC2749448; doi:10.1371/journal.ppat.1000612)
Supplement: Table S13 — Genes down-regulated in gal4tye7 strain in glycerol growth conditions. (0.03 MB XLS) [file ppat.1000612.s019.xls]

## Sheet: Table S13
Table S13. Genes down-regulated in gal4tye7 strain in glycerol growth conditions
Systematic	Common Name	Fold Change	Description
orf19.4941	TYE7	0.0335181	bHLH transcription factor
orf19.6540	PFK2	0.21	beta subunit phosphofructokinase (glycolysis)
orf19.5338	GAL4	0.23	ZCF transcription factor
orf19.655	PHO842	0.24487	high-affinity inorganic phosphate/H+ symporter
orf19.3074	TLO10	0.343897	member of a family of telomere-proximal genes
orf19.4055		0.347869	hypothetical protein
orf19.3967	PFK1	0.35	alpha subunit phosphofructokinase (glycolysis)
orf19.3038	TPS2	0.384793	trehalose-6-phosphate phosphatase
orf19.4777	DAK2	0.393907	dihydroxyacetone kinase
orf19.2060	SOD5	0.397572	copper-zinc superoxide dismutase
orf19.339	NDE1	0.41	NADH dehydrogenase (fermentation)
orf19.2023	HGT7	0.42	hexose transporter
orf19.1868	RNR3	0.422958	small subunit of ribonucleotide reductase
orf19.2583.2		0.424889	oligopeptide transporter
orf19.5679		0.429541	hypothetical protein
orf19.1381	LSB5	0.435053	possible regulator of actin cytoskeletal organization
orf19.395	ENO1	0.44	enolase (glcolysis)
orf19.4054	TLO12	0.441975	putative transcriptional activator
orf19.5113	ADH2	0.45	alcohol dehydrogenase (fermentation)
orf19.7680	TLO16	0.453705	member of a family of telomere-proximal genes
orf19.6116	GLK4	0.45991	glucokinase
orf19.5205		0.48731	hypothetical protein
orf19.6112	TLO3	0.48919	putative transcriptional activator
orf19.6070	ENA5	0.49133	Na+ ATPase
orf19.730	RGD3	0.497554	GTPase activating protein (GAP) for Rho
orf19.6882	OSM1	0.498238	fumarate reductase flavoprotein subunit
orf19.362	TLO9	0.49854	member of a family of telomere-proximal genes
orf19.2023	HXT3	0.499979	hexose transporter
orf19.3097	PDA1	0.500239	alpha subunit of pyruvate dehydrogenase (PDC)
orf19.4546	HOL4	0.515153	ion transporter
orf19.921		0.525023	hypothetical protein
orf19.1314		0.527868	hypothetical protein
orf19.7676	SOR1	0.529266	sorbitol dehydrogenase
orf19.2665	MSN5	0.532992	hypothetical protein
orf19.6337	TLO13	0.533723	member of a family of telomere-proximal genes
orf19.5467	TLO7	0.535739	member of a family of telomere-proximal genes
orf19.4984		0.541145	hypothetical protein
orf19.3441	FUN34	0.54308	putative transporter
orf19.542	HXK2	0.545904	hexokinase II (glycolysis)
orf19.2333		0.54681	hypothetical protein
orf19.2308	PFK26	0.547375	6-phosphofructose-2-kinase (glycolytic regulator)
orf19.5971		0.549647	hypothetical protein
orf19.7127.1	TLO16.3	0.555023	hypothetical protein
orf19.5463	SEC6	0.561458	exocyst complex subunit
orf19.1034	ATM2	0.56646	hypothetical protein
orf19.6001	SAP3	0.572385	aspartyl proteinase
orf19.7276.1	TLO4	0.578823	member of a family of telomere-proximal genes
orf19.903	GPM1	0.58	phosphoglycerate mutase (glycolysis)
orf19.3651	PGK1	0.58	phosphoglycerate kinase (glycolysis)
orf19.6844	ICL1	0.580323	isocitrate lyase (glyoxylate cycle)
orf19.7498	LEU1	0.581955	3-isopropylmalate dehydratase
orf19.6745	TPI1	0.586667	triose phosphate isomerase (glycolysis)
orf19.4738		0.589077	hypothetical protein
orf19.3810	MTD1	0.590706	methylenetetrahydrofolate dehydrogenase
orf19.6225	PCL7	0.592176	putative cyclin-dependent protein kinase regulator
orf19.1187	CPH2	0.598376	bHLH DNA-binding protein that promotes hyphal development
orf19.4784	CRD1	0.598947	copper-transporting ATPase
orf19.3575	CDC19	0.599906	pyruvate kinase (glycolysis)
orf19.6214	ATH1	0.60271	vacuolar acid trehalase
orf19.607	RAD26	0.602844	DNA dependent ATPase involved in DNA repair
orf19.734	GLK1	0.607027	glucokinase
orf19.5443		0.60876	putative kynurenine 3-monooxygenase
orf19.1306		0.609855	hypothetical protein
orf19.5474		0.612671	hypothetical protein
orf19.747	NBP35	0.617487	nuclear ATPase
orf19.385	GCV2	0.61765	glycine decarboxylase complex subunit
orf19.7551	ALO1	0.619712	D-arabinono-1,4-lactone oxidase
orf19.3278	GSY1	0.62	glycogen synthase
orf19.6937	PTR2	0.621055	peptide transporter
orf19.5118	SDS24	0.622089	spindle-pole body protein
orf19.3412	ATG15	0.62411	lipase involved in autophagy
orf19.1290	XKS2	0.626626	xylulokinase
orf19.7219	FTR1	0.628837	plasma membrane iron permease
orf19.1307		0.629986	hypothetical protein
orf19.5782		0.6354	hypothetical protein
orf19.5348	TPS3	0.637487	trehalose-phosphate synthase regulatory subunit
orf19.6000	CDR1	0.642131	multidrug resistance ABC transporter
orf19.3668	HGT2	0.645719	hexose transporter
orf19.2005	REG1	0.648945	putative polymerase transcription regulator
orf19.2163		0.651872	hypothetical protein
orf19.7131		0.651973	hypothetical protein
orf19.2124		0.652918	hypothetical protein
orf19.6561	LAT1	0.653501	dihydrolipoamide acetyltransferase component (PDC)
orf19.7544	TLO1	0.654695	member of a family of telomere-proximal genes
orf19.7668	MAL2	0.660657	alpha-glucosidase (maltase)
orf19.2942	DIP52	0.665095	dicarboxylic amino acid permease
orf19.277	THI6	0.665416	thiamin- phosphate pyrophosphorylase
orf19.3820	CTN97	0.665457	putative transposase
orf19.6527	PRM10	0.665898	pheromone-regulated membrane protein
orf19.5061	ADE5	0.666489	phosphoribosylamine-glycine ligase
orf19.5068	IRE1	0.668195	protein kinase
orf19.5961	NAS6	0.669432	putative proteasome component
