# Supplementary material for: Transcriptional Regulation of Carbohydrate Metabolism in the Human Pathogen Candida albicans
Source: PLoS Pathog. 2009 Oct 9;5(10):e1000612. doi: 10.1371/journal.ppat.1000612 (PMC2749448; doi:10.1371/journal.ppat.1000612)
Supplement: Table S14 — Genes down-regulated in tye7 strain in glucose hypoxic growth conditions. (0.07 MB XLS) [file ppat.1000612.s020.xls]

## Sheet: Table S14
Table S14. Genes down-regulated in tye7 strain in glucose hypoxic growth conditions
(tye7 hypoxia relative to BWP17 hypoxia)
Systematic	Common Name	Fold Change	Description
orf19.2371	GAG1	0.0575282	putative Gag protein of retrotransposon Tca2
orf19.4941	TYE7	0.07	basic helix-loop-helix transcription factor
orf19.7278	POL2	0.079361	putative Pol protein of retrotransposon Tca2
orf19.3895	CHT2	0.0841402	chitinase 2 precursor
orf19.1996	CHA2	0.0923816	catabolic serine/threonine dehydratase
orf19.2372	POL99	0.0950736	putative Pol protein of retrotransposon Tca2
orf19.4616	POL30	0.0964697	accessory factor for DNA polymerase delta
orf19.385	GCV2	0.100584	glycine decarboxylase complex P subunit
orf19.4669	AAT22	0.151927	aspartate aminotransferase
orf19.5519	GCV1	0.173614	glycine cleavage T protein
orf19.3475		0.194999	gag protein
orf19.4664		0.202229	hypothetical protein
orf19.2246		0.20682	hypothetical protein
orf19.2168		0.221402	hypothetical protein
orf19.955		0.221782	hypothetical protein
orf19.3934	CAR1	0.224772	arginase
orf19.923	THR1	0.225579	homoserine kinase
orf19.2763		0.227563	hypothetical protein
orf19.6828.1	SSS1	0.238906	ER protein-translocase complex subunit
orf19.1738.1	RBL2	0.255151	beta-tubulin binding protein and folding cofactor
orf19.1445	ESC4	0.260793	regulator of Ty1 transposition
orf19.3967	PFK1	0.260816	6-phosphofructokinase, alpha subunit (glycolysis)
orf19.5641	CAR2	0.285335	ornithine aminotransferase
orf19.350	PRE9	0.295122	20S proteasome component Y13
orf19.400	GCF1	0.303934	HMG box-containing mitochondrial protein
orf19.7580		0.304869	hypothetical protein
orf19.4954	PPA1	0.307651	vacuolar ATPase V0 domain subunit c
orf19.6582	PRE10	0.309715	20S proteasome subunit C1
orf19.670	SMT3	0.313003	sumoylation factor associated with kinetochor function
orf19.6636		0.313761	hypothetical protein
orf19.125	EBP1	0.330634	NADH:flavin oxidoreductase
orf19.5602	BMT6	0.332105	putative beta-mannosyltransferase
orf19.3695	EPT1	0.333797	alcohol phosphatidyl transferase
orf19.6540	PFK2	0.33709	beta subunit of phosphofructokinase (glycolysis)
orf19.6247	CTF4	0.343709	DNA polymerase alpha binding protein
orf19.2600	SPC98	0.344075	spindle pole body component
orf19.2755	PRE7	0.344241	proteasome subunit
orf19.3433	OYE23	0.344327	NAPDH dehydrogenase
orf19.2483	RIM1	0.350866	putative telomere binding protein
orf19.668	TOS4	0.35089	transcription factor target of SBF
orf19.4581		0.352395	mannosyltransferase
orf19.5455	NRF1	0.353746	negative regulator of Cdc42p
orf19.2232	RPL11	0.36	ribosomal protein L11A
orf19.3558	ERP3	0.361274	p24 protein involved in membrane trafficking
orf19.333	FCY21	0.362704	purine-cytosine permease
orf19.4784	CRD1	0.364806	copper-transporting P1-type ATPase
orf19.2837	ALG5	0.367583	UDP-glucose:dolichyl-phosphate glucosyltransferase
orf19.1522		0.368757	hypothetical protein
orf19.7446	OPI3	0.374909	methylene-fatty-acyl-phospholipid synthase
orf19.6452	RBP2	0.375364	rapamycin-binding protein
orf19.1691		0.376641	hypothetical protein
orf19.7454	TAF60	0.377548	TFIID and SAGA subunit
orf19.4853	HCM1	0.379029	fork head family transcription factor
orf19.3391	ADK12	0.38083	adenylate kinase
orf19.6977	GPI1	0.382037	putative protein of GPI synthesis
orf19.242.2	YSY6	0.38485	secretory pathway protein
orf19.3683	GCS1	0.385498	Zn finger-containing GTPase
orf19.683	ADK1	0.38554	adenylate kinase
orf19.997		0.387529	hypothetical protein
orf19.1115	GUK1	0.388128	guanylate kinase
orf19.6809	PMU3	0.389047	phosphomutase
orf19.1597	ABG1	0.389111	vacuolar membrane protein
orf19.1154	EGD1	0.390436	beta subunit of the nascent-polypeptide-associated complex
orf19.1510		0.390671	hypothetical protein
orf19.6745	TPI1	0.392428	triose phosphate isomerase
orf19.4603	ARL1	0.393609	GTP-binding protein of the ARF family
orf19.548	CDC10	0.39396	septin protein
orf19.3690.2	RPL26A	0.4	ribosomal protein L26A
orf19.238	CCP1	0.396548	cytochrome-c peroxidase
orf19.7198	CAF40	0.398041	CCR4-NOT complex protein
orf19.4435	STU1	0.401488	mitotic spindle protein
orf19.837	GNA1	0.404321	glucosamine-phosphate N-acetyltransferase
orf19.244	DCG1	0.406767	putative role in nitrogen metabolism
orf19.5630	APA2	0.408095	ATP adenylyltransferase II
orf19.3623	SMC2	0.408846	putative component of the condensin complex
orf19.1448	APT1	0.410243	adenine phosphoribosyltransferase
orf19.3441	FUN34	0.410839	putative transporter
orf19.7478	COQ1	0.411052	hexaprenyl pyrophosphate synthetase
orf19.2641	ARP1	0.412061	centractin- actin-related protein of the dynactin complex
orf19.4340		0.412217	hypothetical protein
orf19.688	MRPS18	0.415662	mitochondrial ribosomal small subunit protein
orf19.4641	NMT1	0.417654	N- myristoyltransferase
orf19.6237	RAC1	0.417673	RHO small monomeric GTPase
orf19.6265	RPS22	0.419645	ribosomal protein
orf19.4635	NIP1	0.420909	subunit of translation initiation complex eIF3
orf19.798	TAF14	0.426137	transcription initiation factor TFIIF small subunit
orf19.3789	RPL24A	0.43	ribosomal protein L24A
orf19.4341	CDC91	0.429314	cell-division cycle
orf19.5228	RIB3	0.430131	3,4-dihydroxy-2-butanone 4- phosphate synthase
orf19.6063	UBP6	0.431979	deubiquitinating enzyme
orf19.386	SAM4	0.434781	methyltransferase
orf19.6375	RPS20	0.436183	ribosomal protein S20
orf19.6696	TIM9	0.437255	mitochondrial inner membrane translocase
orf19.2101	SWF3	0.43745	coiled-coil membrane protein
orf19.2895	VMA8	0.440086	vacuolar ATPase V1 domain subunit D
orf19.3394		0.440977	hypothetical protein
orf19.7290	LSM1	0.442553	part of complex involved in mRNA decay
orf19.3554	AAT1	0.443016	aspartate aminotransferase
orf19.2937	PMM1	0.44347	phosphomannomutase
orf19.1747	KIP2	0.445103	kinasin-like protein
orf19.7125		0.445496	hypothetical protein
orf19.3268	TMA19	0.445677	involved in the translation machinery
orf19.7161	SUI3	0.446222	beta subunit of translation initiation factor eIF-2
orf19.5351	TIF11	0.447188	translation initiation factor eIF1A
orf19.388	CAF16	0.449001	CCR4/NOT transcription regulation complex associated factor
orf19.389		0.450943	hypothetical protein
orf19.4048	DES1	0.454122	probable fatty acid desaturase
orf19.6314	RPB8	0.457765	RNA polymerase subunit
orf19.772	LYS21	0.458157	homocitrate synthase
orf19.3422	FMP27	0.461247	mitochondrial protein
orf19.4909.1	RPL42A	0.461972	ribosomal protein L42A
orf19.7626	CDC33	0.464399	mRNA cap-binding protein eIF4E
orf19.7097		0.468597	RNA binding protein
orf19.3541	SUP45	0.47018	transcriptional release factor
orf19.2267	RFA2	0.471234	subunit of replication factor
orf19.7538	PIF2	0.471428	DNA repair and recombination protein
orf19.7428	APN1	0.471482	AP endonuclease
orf19.2228	TWF1	0.471607	actin monomer sequestering protein
orf19.4240	PER1	0.472034	involved in manganese homeostasis
orf19.5691	CDC11	0.472782	septin protein
orf19.2727	GRX3	0.472861	glutaredoxin
orf19.4337	ESBP6	0.473177	monocarboxylate permease
orf19.3348	MRPL23	0.473869	mitochondrial ribosomal protein L23
orf19.7661	HMI1	0.474035	mitochondrial DNA helicase
orf19.4171		0.474278	hypothetical protein
orf19.7104		0.475009	putative GPI-anchored membrane protein
orf19.443	RPC25	0.475356	subunit of RNA polymerase III
orf19.3325.3	RPS21B	0.476003	40S ribosomal protein
orf19.5334	TIS11	0.477334	Zinc finger containing protein
orf19.1140		0.479087	hypothetical protein
orf19.3947	SPT4	0.47919	transcriptional regulator
orf19.1033	STR2	0.480234	cystathionine gamma-synthase
orf19.6403.1	RPP2A	0.480253	60S acidic ribosomal protein
orf19.7354	LAC2	0.480723	longevity-assurance protein
orf19.7046	MET4	0.480766	transcription factor
orf19.544.1	PRE6	0.481069	subunit of proteasome
orf19.5399	HYR2	0.482652	cell wall protein
orf19.4203	NDC1	0.483128	nuclear envelope protein
orf19.836		0.485513	protein involved in growth
orf19.5870	CTP1	0.486538	citrate transport protein
orf19.4283		0.491306	related to translation initiation factor
orf19.3087	RPS31	0.49146	small subunit ribosomal protein
orf19.6748		0.491804	translation initiation factor
orf19.2796	POL12	0.493009	DNA polymerase alpha-primase complex B subunit
orf19.1502		0.494549	peptidyl-tRNA hydrolase
orf19.5103	PMU1	0.495188	phosphoglycerate mutase
orf19.568	SPE2	0.49574	S-adenosylmethionine decarboxylase
orf19.6692	MNN7	0.495879	alpha-1,2- mannosyltransferase
orf19.4952.1	FKB2	0.497181	FK506-binding protein precursor
orf19.5846	TFB2	0.497561	transcription/repair factor
orf19.1707		0.499313	hypothetical protein
orf19.1336	PUP3	0.499464	20S proteasome subunit beta3
orf19.4382	RET3	0.501072	Golgi-to-ER vesicle coat component
orf19.4748	MSL1	0.502509	U2 snRNA-associated protein
orf19.1761	OST2	0.502989	oligosaccharyltransferase epsilon subunit
orf19.2876	CBF1	0.503524	centromere-binding kinetochore protein
orf19.4090.1	VMA21	0.503918	involved in vacuolar H-ATPase assembly or function
orf19.6663	RPS25	0.503938	ribosomal protein S25
orf19.1298	NUP84	0.506148	nuclear pore complex subunit
orf19.5825	NCB2	0.506973	transcriptional repressor
orf19.301	PGA18	0.507101	putative GPI-anchored membrane protein
orf19.6010.1	RPB11	0.50836	RNA polymerase II core subunit
orf19.4738		0.509256	hypothetical protein
orf19.6438	LCB3	0.511587	serine palmitoyltransferase component
orf19.2512		0.511764	hypothetical protein
orf19.1273	GIM3	0.51196	hypothetical protein
orf19.2328		0.512478	hypothetical protein
orf19.2992	RPA1	0.514145	60S ribosomal protein
orf19.4939	MON2	0.514908	hypothetical protein
orf19.4665		0.515899	hypothetical protein
orf19.1323	APL6	0.516173	clathrin assembly complex beta adaptin component
orf19.1119	MTR10	0.516558	involved in nuclear protein import
orf19.550	PDX3	0.51885	pyridoxine (pyridoxiamine) phosphate oxidase
orf19.5563	RNH1	0.518892	ribonuclease H
orf19.6612		0.519737	electron-transferring flavoprotein
orf19.6077		0.521045	regulated by Ssn6p
orf19.1649	RNA1	0.521846	GTPase activating protein
orf19.1214	MAP2	0.522483	methionine aminopeptidase
orf19.3243	SRP54	0.522893	signal recognition particle
orf19.2920		0.523891	hypothetical protein
orf19.1412		0.524416	hypothetical protein
orf19.3530	CKA2	0.525342	casein kinase II alpha subunit
orf19.1112	BUD7	0.525394	involved in bud-site selection
orf19.6786		0.527056	hypothetical protein
orf19.6346	BCP1	0.527417	hypothetical protein
orf19.687.1	RPL25	0.528021	ribosomal protein
orf19.1985		0.529864	hypothetical protein
orf19.768	SYG1	0.529956	membrane signalling protein
orf19.3007.2		0.530614	hypothetical protein
orf19.6757	GCY1	0.530688	involved in drug response
orf19.1624	MAK10	0.531341	glucose-repressible protein
orf19.3727	PHO11	0.533048	secreted acid phosphatase
orf19.5768	SNF4	0.534606	nuclear protein
orf19.1427		0.535088	putative fungal-specific transporter
orf19.2698		0.535482	hypothetical protein
orf19.5004	RAD54	0.536061	DNA-dependent ATPase
orf19.5597	POL5	0.536334	DNA polymerase V
orf19.4076	MET10	0.536473	involved in sulfur amino acid metabolism
orf19.3629	DSE1	0.536694	putative cell wall protein
orf19.709	PUP2	0.53697	20S proteasome subunit
orf19.5793	RPT3	0.539071	26S proteasome regulatory subunit
orf19.336	YAH1	0.539314	mitochondrial matrix iron-sulfur protein
orf19.6294	MYO1	0.539919	class II myosin heavy chain
orf19.1883	YCS4	0.540105	subunit of the condensin protein complex
orf19.4348	RGR1	0.54152	transcriptional regulation
orf19.3116	LUC7	0.541927	yeast U1 snRNP protein
orf19.3755	MRPL152	0.544043	mitochondrial ribosomal protein MRPL15
orf19.4112		0.546598	thiamine pyrophosphokinase
orf19.3872		0.546803	hypothetical protein
orf19.2045	HSD1	0.547064	ER membrane protein
orf19.4733	YMC3	0.547491	mitochondrial carrier protein
orf19.5384	CHS8	0.547832	chitin synthase 8
orf19.2259		0.547989	hypothetical protein
orf19.2238	LTE1	0.54812	GDP/GTP exchange factor
orf19.2975	RAB7	0.548871	GTP-binding protein
orf19.4491	ERG20	0.548979	farnesyl diphosphate synthetase
orf19.1782		0.550072	hypothetical protein
orf19.3462	SAR1	0.550783	GTP-binding protein of the ARF family
orf19.2370	DSL1	0.551169	retrograde ER-to-golgi transport
orf19.1857	SPT11	0.551569	histone acetyltransferase
orf19.5466	RPS24	0.551722	ribosomal protein S24
orf19.6565	OXA1	0.551789	cytochrome oxidase biogenesis protein
orf19.2008		0.55198	eIF-2B translation initiation factor
orf19.4308	HSL1	0.555869	negative regulator of swe1 kinase
orf19.4587	HGH1	0.556539	putative DNA-binding protein of the HMG family
orf19.1673	PPT1	0.556673	serine/threonine protein phosphatase
orf19.908	FEN99	0.557559	subunit of 1,3-beta-glucan synthase
orf19.1468	CDC55	0.55907	ser/thr phosphatase regulatory subunit
orf19.2940	BOS1	0.55952	ER-to-Golgi v-SNARE
orf19.5090	TAD3	0.560191	tRNA-specific adenosine-34 deaminase subunit
orf19.7569	SIK1	0.5604	nucleolar protein involved in pre- rRNA processing
orf19.4035	GAS1	0.560873	GPI anchored surface protein
orf19.4068		0.563404	hypothetical protein
orf19.163	PAN6	0.563614	pantoate-beta- alanine ligase
orf19.6804	SRP68	0.56449	signal recognition particle 68
orf19.3952	SRP101	0.565202	signal recognition particle receptor
orf19.1267.1		0.566168	hypothetical protein
orf19.1770	CYC1	0.566287	cytochrome-c isoform 1
orf19.4032	RPN5	0.566527	non-ATPase unit of 26S proteasome complex
orf19.2007	LUV1	0.567069	hypothetical protein
orf19.3696	TOM22	0.567595	mitochondrial import receptor protein
orf19.1085	UBC1	0.569963	E2 ubiquitin-conjugating enzyme
orf19.2540	SAS3	0.570698	possible histone acetyltransferase
orf19.961.2		0.571148	structural component of ribosome
orf19.2168.3	YOP1	0.571433	hypothetical protein
orf19.5480	ILV1	0.571616	threonine deaminase
orf19.3222		0.572332	hypothetical protein
orf19.5805	DLD3	0.57289	mitochondrial D-lactate ferricytochrome c oxidoreductase
orf19.4517		0.573038	hypothetical protein
orf19.6078.1	RFC52	0.573733	replication processivity factor C subunit 5
orf19.2953	TOM20	0.574078	mitochondrial outer membrane import receptor subunit
orf19.349	NCA2	0.574178	regulator of mitochondrial synthesis of Atp6p and Atp8p
orf19.2227		0.574514	putative sulfate transporter
orf19.3026	MAS1	0.574755	mitochondrial processing protease
orf19.2200	VIP36	0.575557	vesicular integral-membrane protein VIP36-like
orf19.3227	FTH2	0.576171	potential iron transporter
orf19.3788.1	RPL30	0.576767	ribosomal protein L30 large subunit
orf19.1372		0.576996	hypothetical protein
orf19.7023		0.577134	PWWP domain protein
orf19.1998		0.577917	hypothetical protein
orf19.5209	COD2	0.578587	component of oligomeric Golgi complex
orf19.5526	SEC20	0.579829	secretory pathway protein
orf19.3572.3	RPL31B	0.580277	60S large subunit ribosomal protein
orf19.54	RHD1	0.580894	repressed in hyphal development
orf19.1789		0.582743	hypothetical protein
orf19.2029	RFC5	0.582768	DNA replicationn factor C
orf19.6803	HUT1	0.583495	UDP-galactose transporter
orf19.6882.1	RPL33A	0.583982	ribosomal protein L35a.e.c16
orf19.10	ALK8	0.585605	cytochrome p450
orf19.1012	APS1	0.585779	AP-1 clathrin associated protein complex subunit
orf19.248	APL5	0.587347	clathrin assembly complex AP-3 adaptin component
orf19.132	SIF2	0.587722	Sir4p-Interacting Factor
orf19.1661	DBP5	0.58809	RNA helicase involved in mRNA export
orf19.4499	RIM2	0.588107	mitochondrial carrier protein that is required for respiration
orf19.6937	PTR2	0.588461	peptide transporter
orf19.4922		0.589584	hypothetical protein
orf19.5996.1	RPS19A	0.589674	ribosomal protein
orf19.6909	MED11	0.58973	mediator subunit of RNA polymerase II
orf19.1063	FMP44	0.589787	hypothetical protein
orf19.4621		0.590848	hypothetical protein
orf19.6910	PSF1	0.591283	hypothetical protein
orf19.649		0.594422	hypothetical protein
orf19.412	SSH1	0.594979	involved in co-translational pathway of protein transport
orf19.1601	RPL3	0.6	60S large subunit ribosomal protein
orf19.7485	MRPL9	0.595853	mitochondrial ribosomal protein of the large subunit
orf19.2838		0.597133	putative beta-mannosidase
orf19.437	GRS1	0.597205	glycyl-tRNA synthase
orf19.7202	RER1	0.598404	membrane protein retention in ER
orf19.4516	MET7	0.598457	folylpolyglutamate synthetase
orf19.1514	UBP1	0.599024	ubiquitin-dependent protease
orf19.5390	FKH1	0.599237	hypothetical protein
orf19.7571	UBC4	0.599599	ubiquitin-conjugating enzyme
orf19.1702	ARF3	0.599961	GTP-binding ADP-ribosylation factor
orf19.713		0.600028	hypothetical protein
orf19.200	THO1	0.600708	role in transcriptional regulation
orf19.4018	RSM7	0.602005	putative mitochondrial ribosomal protein S7
orf19.5376	PAK2	0.605412	protein kinase
orf19.6863	VPH1	0.605976	V0 domain of vacuolar H+ATPase
orf19.4879.2	NTF2	0.606068	nuclear transport factor
orf19.1712	GEA2	0.60699	GDP/GTP exchange factor for ARF
orf19.1054		0.607684	hypothetical protein
orf19.4865	SAC1	0.609234	polyphosphoinositide phosphatase
orf19.4577.3	TIM10	0.609501	involved in import of mitochondrial protein
orf19.3259	SEC11	0.609967	signal peptidase subunit
orf19.7216	YPT52	0.61015	GTP-binding protein of the rab/ypt family
orf19.4956	RPN1	0.610435	26S proteasome regulatory subunit
orf19.3247		0.613109	hypothetical protein
orf19.2412	VPS55	0.613902	involved in golgi to vacuolar targeting
orf19.2179.2	RPS10	0.62	ribosomal protein S10A
orf19.4125	PZF1	0.615452	transcription initiation factor TFIIIA
orf19.6849	ELC1	0.616872	transcription elongation factor
orf19.6074	FAP7	0.617045	nuclear protein involved in oxidative stress response
orf19.4796	CAF20	0.618116	hypothetical protein
orf19.7100		0.618142	putative membrane transporter
orf19.1662	MRP1	0.618471	mitochondrial ribosomal small subunit protein
orf19.6321	PGA48	0.618543	putative GPI-anchored membrane protein
orf19.526	NHP2	0.618853	HMG-like nucleolar rRNA processing protein
orf19.861		0.61929	bZIP transcription factor
orf19.4831	CFA1	0.621457	cyclopropane-fatty-acyl-phospholipid synthase
orf19.712	KIP1	0.621756	involved in mitotic spindle assembly
orf19.393	APS3	0.622682	involved in gogi-to-vacuole protein transport
orf19.729	SHE3	0.622966	putative involvement in filamentous growth
orf19.1360.1	OST4	0.623178	oligosaccharyltransferase subunit
orf19.1232	VRG4	0.624233	GDP-mannose transporter into the lumen of the Golgi
orf19.1378	ERF3	0.625775	translation release factor 3
orf19.3686	ATP12	0.625817	F1-ATP synthase assembly protein
orf19.3575	CDC19	0.625935	pyruvate kinase
orf19.576	CTF8	0.626225	kinetochore component
orf19.922	ERG11	0.626939	cytochrome P450 lanosterol 14a-demethylase
orf19.6782	BMT1	0.627167	putative beta-mannosyltransferase
orf19.6645	HMO1	0.627593	high mobility group-like protein
orf19.3314	TRS20	0.632189	hypothetical protein
orf19.3349	RPB140	0.633055	DNA-dependent RNA polymerase II
orf19.5628	DIC1	0.633386	mitochondrial dicarboxylate transport protein
orf19.6701		0.634019	proline-tRNA ligase
orf19.474		0.634649	hypothetical protein
orf19.2329.1	RPS17B	0.64	ribosomal protein S17.e.B
orf19.745	VAC8	0.635292	vacuole memebrane protein required for vacuole inheritance
orf19.5009	KEL3	0.637089	hypothetical protein
orf19.7413	MMS21	0.638366	hypothetical protein
orf19.4301		0.639604	hypothetical protein
orf19.6374	ATP10	0.641499	assembly of mitochondrial F1F0 ATPase
orf19.754	YBN5	0.643579	hypothetical protein
orf19.5817	BET3	0.645783	SNARE protein
orf19.5041		0.645985	hypothetical protein
orf19.1856	SDS3	0.646111	histone deacetylase and transcriptional regulator
orf19.4930	SPC3	0.646292	signal peptidase subunit
orf19.7353	KIP3	0.646485	kinesin motor protein
orf19.4749		0.647178	hypothetical protein
orf19.6474		0.647976	hypothetical protein
orf19.4228		0.648114	hypothetical protein
orf19.7638	PRO1	0.648389	gamma-glutamyl kinase
orf19.2461	PRN4	0.649409	RNA pol II transcription cofactor
orf19.1637		0.649612	hypothetical protein
orf19.7655	RPO21	0.650207	DNA-directed RNA polymerase II subunit
orf19.5550	MRT4	0.650207	putative involvement in drug response
orf19.3667	KIN32	0.650511	kinesin-related protein
orf19.3446	MOG1	0.65069	nuclear import protein that interacts with GTP-Gsp1p
orf19.7426	OST6	0.651441	subunit of N- oligosaccharyltransferase complex
orf19.4550		0.65223	membrane transporter
orf19.4953		0.6523	hypothetical protein
orf19.4269		0.65539	hypothetical protein
orf19.9		0.656458	hypothetical protein
orf19.7589		0.658429	hypothetical protein
orf19.354		0.658688	X-Pro dipeptidase
orf19.7014		0.658817	putative protein of unknown function
orf19.3064	MRPL27	0.659242	mitochondrial ribosome protein L27
orf19.5812		0.659341	hypothetical protein
orf19.1299	RPN6	0.660542	hypothetical protein
orf19.5982	RPL18	0.661181	ribosomal protein L18A
orf19.6326		0.663185	hypothetical protein
orf19.3691		0.66639	hypothetical protein
