# Supplementary material for: Transcriptional Regulation of Carbohydrate Metabolism in the Human Pathogen Candida albicans
Source: PLoS Pathog. 2009 Oct 9;5(10):e1000612. doi: 10.1371/journal.ppat.1000612 (PMC2749448; doi:10.1371/journal.ppat.1000612)
Supplement: Table S15 — Genes up-regulated in tye7 strain in glucose hypoxic growth conditions. (0.05 MB XLS) [file ppat.1000612.s021.xls]

## Sheet: Table S15
Table S15. Genes up-regulated in tye7 strain in glucose hypoxic growth conditions
(tye7 hypoxia relative to BWP17 hypoxia)
Systematic	Common Name	Fold Change	Description
orf19.6514	CUP9	23.0674	involved in copper homeostasis
orf19.7111.1	SOD3	22.8381	superoxide dismutase
orf19.1069	RPN4	18.6224	regulatory particle non-ATPase
orf19.2724		11.4025	hypothetical protein
orf19.6586		10.9769	hypothetical protein
orf19.320		10.8165	short chain dehydrogenase
orf19.2344	ASR1	10.7242	similar to heat shock proteins
orf19.3646	CTR1	10.3556	copper transport protein
orf19.4056		9.96546	GATA-family DNA binding proteins
orf19.5626		8.53374	hypothetical protein
orf19.4943	PSA2	7.46473	mannose-1-phosphate guanyltransferase
orf19.1048	IFD1	7.26122	conserved aryl-alcohol dehydrogenase
orf19.5686		6.43004	hypothetical protein
orf19.111	CAN1	6.11297	arginine permease
orf19.1486		5.84974	hypothetical protein
orf19.6554		5.7013	hypothetical protein
orf19.5806	ALD5	5.69335	aldehyde dehydrogenase
orf19.449		5.56016	predicted phosphatidyl synthase
orf19.6899		5.51464	oxidoreductase
orf19.6500	ECM40	5.49844	ornithine acetyltransferase
orf19.5021	PDX1	5.41583	pyruvate dehydrogenase complex protein X
orf19.7221	SET3	5.25308	histone deacetylase complex
orf19.1415	FRE10	4.99154	ferric reductase
orf19.6387	HSP104	4.70034	heat shock protein 104
orf19.2451	PGA45	4.67147	putative GPI-anchor
orf19.4630	CPA1	4.63135	carbamoyl phosphate synthetase
orf19.1237	ARO9	4.59368	aromatic amino acid aminotransferase II
orf19.24	RTA2	4.50865	putative transporter or flippase transmembrane protein
orf19.6229	CTA1	4.37248	catalase A
orf19.941	SEC14	4.19304	phosphatidylinositol transfer protein
orf19.4128		4.10725	membrane protein
orf19.882	HSP78	4.08619	heat shock protein
orf19.5797	PLC2	4.04711	phosphatidylinositol phospholipase C
orf19.1960	CLN3	3.94963	G1 cyclin
orf19.6491		3.66314	hypothetical protein
orf19.338		3.56965	regulated by Ssn6p
orf19.1756	GPD2	3.48164	glycerol-3-phosphate dehydrogenase
orf19.677	CHO1	3.44585	phosphatidylserine synthase
orf19.2990	XOG1	3.43079	glucan 1,3-beta-glucosidase
orf19.2262	ZTA1	3.39452	NADPH:quinone reductase
orf19.6322	ARD1	3.34219	D-arabinitol dehydrogenase
orf19.3615		3.33789	hypothetical protein
orf19.7680	TLO2	3.29589	putative transcriptional activator
orf19.7566	GNP1	3.28645	high-affinity glutamine permease
orf19.7592	FAA4	3.21207	long-chain fatty acid--CoA ligase
orf19.2003	HNM2	3.1647	choline permease
orf19.7210		3.0965	hypothetical protein
orf19.7021	GPH1	3.08	glycogen phosphorylase
orf19.3508		3.07963	hypothetical protein
orf19.344		3.07962	hypothetical protein
orf19.4066		3.05687	glycerol-3-phosphate acyltransferase
orf19.5622	GLC3	3.00135	alpha-1,4-glucan branching enzyme
orf19.2870	LDG11	2.99924	hypothetical protein
orf19.1395		2.96479	mitochondrial phosphate carrier protein
orf19.4795		2.9028	hypothetical protein
orf19.2241	PST1	2.86797	1,4-benzoquinone reductase
orf19.1891	APR1	2.84	vacuolar aspartic proteinase
orf19.2474	CPY2	2.84055	carboxypeptidase C
orf19.3150	GRP4	2.83598	similar to plant dihydroflavonol 4-reductase
orf19.5960	NCE102	2.82	putative membrane protein
orf19.1362	SMM1	2.81321	hypothetical protein
orf19.6592		2.76197	membrane transporter
orf19.451	SOK1	2.7447	hypothetical protein
orf19.5773		2.73144	possible dipeptidyl peptidase III
orf19.1664		2.67451	beta-glucosidase
orf19.7068	MAC1	2.65029	metal-binding transcription factor
orf19.3712		2.64379	hypothetical protein
orf19.7393	UTR1	2.6419	NAD kinase associated with ferric reductase
orf19.4318	MIG1	2.62389	transcriptional regulator
orf19.6435		2.6179	hypothetical protein
orf19.1505		2.61094	hypothetical protein
orf19.3428	IOC4	2.60827	chromatin component
orf19.1974	TFS1	2.60587	carboxypeptidase Y inhibitor
orf19.6116	GLK4	2.59552	aldohexose specific glucokinase
orf19.3358	LSC1	2.59355	succinate-CoA ligase
orf19.3302		2.5761	hypothetical protein
orf19.5799		2.54826	hypothetical protein
orf19.1957	CYC3	2.54202	holocytochrome-c synthase
orf19.4088	GLO2	2.53026	hydroxyacylglutathione hydrolase
orf19.288	MET13	2.5279	methylene tetrahydrofolate reductase
orf19.2903		2.49145	hypothetical protein
orf19.35		2.48737	SRPK1-like protein kinase
orf19.5604	MDR1	2.46305	multidrug efflux pump
orf19.4631	ERG252	2.45	C-4 sterol methyl oxidase
orf19.723	BCR1	2.45333	transcription factor
orf19.1570	ERG7	2.42984	lanosterol synthase
orf19.1779	SCW10	2.4108	cell wall protein
orf19.2972	PDE2	2.40528	nucleotide phosphodiesterase
orf19.6472	CPR1	2.4	peptidyl-prolyl cis-trans isomerase
orf19.4726	FRQ1	2.39593	calcium binding protein
orf19.3133	GUT2	2.33935	mitochondrial glycerol-3-phosphate dehydrogenase
orf19.2726	SFK1	2.32234	plasma membrane protein
orf19.171	DBP2	2.31911	DEAD box RNA helicase
orf19.2242	PRB1	2.31895	subtilisin-like endoprotease B
orf19.4543	UGA22	2.31594	succinate-semialdehyde dehydrogenase
orf19.2737		2.30407	kinase
orf19.6704	LPF44	2.29522	hypothetical protein
orf19.6548	ISU1	2.29466	possible role in iron-sulfur cluster biogenesis
orf19.5117	OLE1	2.28	stearoyl-CoA desaturase
orf19.5000	CYB3	2.274	cytochrome b2 precursor
orf19.2909	ERG26	2.26746	C-3 sterol dehydrogenase
orf19.5022	SMF2	2.25807	manganese ion transporter
orf19.3753	SEF1	2.20879	zinc finger transcription factor
orf19.868		2.20716	putative adenosine deaminase
orf19.6470	AHP2	2.20379	alkyl hydroperoxide reductase
orf19.7115	SAC7	2.1888	GTPase activating protein (GAP) for RHO
orf19.5010	DIM1	2.17808	dimethyladenosine transferase
orf19.6992	QDR2	2.15969	multidrug resistance transporter
orf19.744	GDB1	2.15901	glycogen debranching enzyme
orf19.3831	PXR1	2.14969	possible telomerase regulator
orf19.4565	BGL2	2.14902	beta-1,3 glucan transferase
orf19.2559	CDC4	2.13282	F box protein
orf19.589	VPS21	2.13151	Rab5-like GTPase
orf19.752		2.11937	methyltransferase
orf19.5732	NOG2	2.10982	nuclear/nucleolar GTP-binding protein 2
orf19.3911	SAH1	2.1088	S-adenosyl-L-homocysteine hydrolase
orf19.6052	CNS1	2.10715	putative protein phosphatase and protein folding chaperone
orf19.6706	GYP7	2.09921	GTPase activating protein
orf19.943	FET33	2.09143	multicopper ferro-O2- oxidoreductase
orf19.5280	MUP1	2.07395	high affinity methionine permease
orf19.7077	FRE7	2.07161	transmembrane subunit of ferric reductase
orf19.637	SDH2	2.05999	succinate dehydrogenase subunit
orf19.7424	NSA2	2.05972	hypothetical protein
orf19.7363	KRE6	2.05184	glucan synthase subunit involved in cell wall assembly
orf19.3153	MSS4	2.04891	phosphatidylinositol 4-phosphate kinase
orf19.4947		2.03713	hypothetical protein
orf19.6178	FBP1	2.02883	fructose-1,6-bisphosphatase
orf19.5845		2.02858	ribonucleotide reductase
orf19.896	CHK1	2.02565	histidine kinase osmosensor
orf19.1462	SMP2	2.02498	hypothetical protein
orf19.1139	SVL3	2.00475	involved in vacuole function
orf19.5809	BNA3	1.98556	putative arylformamidase
orf19.3104	YDC1	1.98549	alkaline dihydroceramidase
orf19.1105.2	PGA56	1.98	putative GPI-anchor
orf19.6112	TLO3	1.98494	putative transcriptional activator
orf19.4546	HOL4	1.98198	member of superfamily multidrug-resistance protein
orf19.1350		1.98153	hypothetical protein
orf19.2646	HAP4	1.9805	positive regulator of cytochrome C genes CYC1 and CYC7
orf19.860	BMT8	1.96133	putative beta-mannosyltransferase
orf19.7070		1.9579	hypothetical protein
orf19.6021	IHD2	1.9546	induced in hyphal development
orf19.2124		1.9427	putative dehydrogenase
orf19.6897		1.91517	hypothetical protein
orf19.3631		1.91319	hypothetical protein
orf19.3310		1.90774	hypothetical protein
orf19.7436.1	ECM15	1.90309	involved in cell wall biogenesis and architecture
orf19.4270	MNT2	1.90186	manosyltransferase
orf19.871	LST4	1.89452	hypothetical protein
orf19.6544	MHP1	1.89371	microtubule-interacting protein
orf19.5826	UGA5	1.88959	GABA-specific transport protein
orf19.5020		1.88912	hypothetical protein
orf19.2414	MPM1	1.88892	mitochondrial membrane protein
orf19.3188	HAL9a	1.88395	zinc finger transcription factor
orf19.5653	ATP2	1.8825	F1F0-ATPase complex, F1 beta subunit
orf19.6589	SSF1	1.87742	ribosomal large subunit assembly and maintenance
orf19.5877	ATF1	1.8774	alcohol acetyltransferase
orf19.7108	RPE1	1.85887	D-ribulose-5-phosphate 3- epimerase
orf19.775	VPS70	1.85227	vacuolar targeting protein
orf19.6993	GAP2	1.83975	general amino acid permease
orf19.4054	TLO12	1.83964	putative transcriptional activator
orf19.273		1.83504	hypothetical protein
orf19.7619		1.81936	hypothetical protein
orf19.2014	BCY1	1.81581	cAMP dependent protein kinase, regulatory subunit
orf19.4763		1.81573	hypothetical protein
orf19.5024	GND1	1.81446	6-phosphogluconate dehydrogenase
orf19.7544	TLO1	1.81219	member of TLO family of unknown function
orf19.6385	ACO1	1.80725	aconitate hydratase
orf19.6690		1.80263	hypothetical protein
orf19.4898		1.79498	hypothetical protein
orf19.3675	GAL7	1.79461	galactose-1-phosphate uridyl transferase
orf19.2886	CEK1	1.79291	MAP kinase involved in pheromone signal transduction
orf19.1959		1.7888	hypothetical protein
orf19.4825	FMC1	1.78299	assembly factor of ATP synthase
orf19.4759	COX5A	1.78016	cytochrome-c oxidase subunit Va
orf19.5248	MSO1	1.77651	hypothetical protein
orf19.4775	CTA8	1.77596	similar to heat shock transcription factor
orf19.6337	TLO13	1.77181	member of TLO family of unknown function
orf19.1183		1.76977	hypothetical protein
orf19.7181		1.76975	putative protein targeted to vacuole
orf19.6926	CDC25	1.76745	cell division control protein 25
orf19.4199	SLY41	1.76548	member of triose phosphate translocator family
orf19.1187	CPH2	1.75506	bHLH DNA-binding protein that promotes hyphal development
orf19.4960	SPE4	1.7536	spermine synthase
orf19.698		1.74648	hypothetical protein
orf19.6561	LAT1	1.73741	dihydrolipoamide acetyltransferase component
orf19.2832		1.73094	putative protein of the contractile actomyosin ring
orf19.3038	TPS2	1.72945	trehalose-6-phosphate phosphatase
orf19.6499	RPO42	1.7259	DNA-directed RNA polymerase
orf19.7214		1.7161	glucan 1,3-beta-glucosidase
orf19.4013		1.7014	hypothetical protein
orf19.3991		1.69918	predicted alpha/beta hydrolase
orf19.5441	ULP2	1.69804	ubiquitin-like-specific protease 2
orf19.6557	AMD4	1.69295	putative amidase
orf19.7276.1	TLO4	1.69294	member of TLO family of unknown function
orf19.7622	SPT3	1.69037	transcription factor
orf19.4173	DPH2	1.68985	hypothetical protein
orf19.5815	SCT2	1.68842	glycerol-3-phosphate acyltransferase
orf19.1589	RRN7	1.68805	component of RNA polymerase I core transcription factor
orf19.7127.1	CTA2.3	1.68199	putative protein of unknown function
orf19.3944	GRR1	1.6786	involved in glucose and cation transport
orf19.2268	RCK2	1.67845	Ca2+/calmodulin- dependent serine/threonine protein kinase
orf19.6883	KES1	1.67718	oxysterol-binding protein
orf19.5031	SSK1	1.67619	signal transducer activity
orf19.1865	MSC7	1.67227	aldehyde dehydrogenase
orf19.6888		1.66468	zinc finger protein
orf19.7498	LEU1	1.65343	3-isopropylmalate dehydratase
orf19.996		1.65211	adenylate cyclase
orf19.2973		1.64855	putative protein targeted to vacuole
orf19.3074	TLO10	1.64824	member of TLO family of unknown function
orf19.7196	PRB2	1.64804	vacuolar protease B
orf19.2157	NAG2	1.64309	N-acetylglucosamine-6-phosphate deacetylase
orf19.6691	ERC1	1.63951	ethionine resistance protein
orf19.4591	CAT2	1.63369	carnitine acetyltransferase
orf19.3612	PST2	1.62568	NADH:quinone oxidoreductase
orf19.362	TLO9	1.62175	member of TLO family of unknown function
orf19.5059	GSH1	1.61381	gamma-glutamylcysteine synthetase
orf19.4231	PTH2	1.60171	proline transport helper
orf19.29		1.59922	hypothetical protein
orf19.2190	VRP1	1.5944	verprolin protein
orf19.2774	LIP12	1.58631	lipoic acid synthase
orf19.4127		1.58232	putative role in the regulation of the actin cytoskeleton
orf19.255	ZCF1	1.57628	zinc-cluster protein of unknown function
orf19.6160		1.57317	hypothetical protein
orf19.1751	SPT23	1.5696	regulates unsaturated fatty acid biosynthesis
orf19.3263		1.56948	glyoxylate pathway regulator
orf19.6402	CYS3	1.56786	cystathionine gamma-lyase
orf19.3445	HOC1	1.56697	alpha-1,6-mannosyltransferase
orf19.1592		1.56156	hypothetical protein
orf19.3663	PHO91	1.56127	low-affinity phosphate transporter
orf19.6727	RIT1	1.55967	ribosyltransferase of initiator tRNA methionine
orf19.7357		1.55475	hypothetical protein
orf19.4120	LAS1	1.55041	involved in drug response
orf19.7657	POP3	1.55021	RNase P and RNase MRP subunit
orf19.6043	DLD4	1.5443	D-lactate ferricytochrome C oxidoreductase
orf19.7084	DFI1	1.53943	hypothetical protein
orf19.3016		1.53864	hypothetical protein
orf19.5211	IDP1	1.53777	NADP-specific isocitrate dehydrogenase
orf19.6005	STL13	1.53275	sugar transporter
orf19.7107		1.52698	hypothetical protein
orf19.4609		1.5248	endo-1,3;1,4-beta-D-glucanase
orf19.5940		1.5192	zinc finger transcription factor
orf19.541		1.51885	hypothetical protein
orf19.2949	IML1	1.51741	involved in chromosomal stability
orf19.4533		1.51505	trafficking receptor for phosphoglycoproteins
orf19.6953	IRS4	1.51056	involved in cell wall and pathogenicity
orf19.2384	MTG1	1.50884	GTPase of the inner mitochondrial membrane
orf19.1279	CDS1	1.50258	CDP-diacylglycerol synthase
