# Supplementary material for: Transcriptional Regulation of Carbohydrate Metabolism in the Human Pathogen Candida albicans
Source: PLoS Pathog. 2009 Oct 9;5(10):e1000612. doi: 10.1371/journal.ppat.1000612 (PMC2749448; doi:10.1371/journal.ppat.1000612)
Supplement: Table S16 — Genes down-regulated in BWP17 strain in glucose hypoxic growth conditions. (0.04 MB XLS) [file ppat.1000612.s022.xls]

## Sheet: Table S16
Table S16. Genes down-regulated in BWP17 strain in glucose hypoxic growth conditions
(BWP17 hypoxia relative to BWP17 normoxia)
Systematic	Common Name	Fold Change	Description
orf19.5626		0.0645262	hypothetical protein
orf19.3707	YHB1	0.0897382	dihydropteridine reductase
orf19.670.2		0.0899518	hypothetical protein
orf19.4342		0.0989866	hypothetical protein
orf19.3672	GAL10	0.108617	UDP glucose-4-epimerase
orf19.6725		0.109181	hypothetical protein
orf19.4211	FET3	0.118047	multicopper ferro-O2- oxidoreductase
orf19.6586		0.139785	possible role in drug response
orf19.6165	KGD1	0.164164	alpha-ketoglutarate dehydrogenase
orf19.3670	GAL1	0.167824	galactokinase
orf19.6385	ACO1	0.17105	aconitate hydratase
orf19.449		0.174009	putative phosphatidyl synthase
orf19.655	PHO842	0.187857	high-affinity inorganic phosphate/H+ symporter
orf19.1354	UCF1	0.192098	hypothetical protein
orf19.4941	TYE7	0.2023	basic helix-loop-helix transcription factor
orf19.5806	ALD5	0.210028	aldehyde dehydrogenase
orf19.5305	RHD3	0.220943	reressed in hyphal development
orf19.4885	MIR1	0.226064	mitochondrial phosphate transport protein
orf19.1774	FDH2	0.241886	formate dehydrogenase
orf19.6514	CUP9	0.243759	involved in copper homeostasis
orf19.85	GPX1	0.261617	glutathione peroxidase
orf19.7091		0.265109	hypothetical protein
orf19.5753	STL1	0.282332	sugar transporter
orf19.409		0.289568	putative membrane protein
orf19.4396	FMP13	0.290371	mitochondrial protein
orf19.6126	KGD2	0.298781	2-oxoglutarate dehydrogenase complex E2 component
orf19.4698		0.299104	serine/threonine phosphatase
orf19.2158	NAG3	0.303278	related to MDR family transporters
orf19.3358	LSC1	0.308154	succinate-CoA ligase
orf19.5419	ATP5	0.314714	F1F0-ATPase subunit
orf19.2067	NFU1	0.320929	nitrogen fixing protein
orf19.6805		0.321212	hypothetical protein
orf19.2871	SDH3	0.322906	succinate dehydrogenase
orf19.6073	HMX1	0.323015	heme binding protein
orf19.5170	ENA2	0.325052	P-type ATPase involved in Na+ efflux
orf19.2876	CBF1	0.32899	centromere-binding kinetochore protein
orf19.2192	GDH2	0.35444	NAD-specific glutamate dehydrogenase
orf19.6632	ACO2	0.358047	aconitate hydratase
orf19.272	FAA22	0.369322	long-chain fatty acid CoA ligase
orf19.1306		0.369555	conserved oxidase
orf19.3406		0.380242	hypothetical protein
orf19.6531		0.38648	NADH-ubiquinone oxidoreductase subunit
orf19.913.2	QCR6	0.396253	ubiquinol-cytochrome c oxidoreductase subunit
orf19.2846		0.405037	hypothetical protein
orf19.7085		0.406768	hypothetical protein
orf19.740	HAP41	0.412166	transcription factor
orf19.4716	GDH3	0.414309	NADP-glutamate dehydrogenase
orf19.2414	MPM1	0.414987	mitochondrial membrane protein
orf19.5604	MDR1	0.417261	benomyl/methotrexate resistance protein
orf19.7534	MIS1	0.435212	mitochondrial C1- tetrahydrofolate synthase precursor
orf19.558	GUT1	0.435428	glycerol kinase
orf19.5491.1	ATP14	0.437342	F1F0-ATPase complex subunit
orf19.3810	MTD1	0.444733	methylenetetrahydrofolate dehydrogenase
orf19.4152	EFT3	0.45	translation elongation factor
orf19.5100	MLT1	0.451997	ATP-dependent transporter
orf19.5991	DBP10	0.454385	ATP dependent RNA helicase
orf19.5760	IHD1	0.456847	induced in hyphal development
orf19.1926	SEF2	0.460976	putative transcription factor
orf19.6561	LAT1	0.46229	dihydrolipoamide acetyltransferase component
orf19.7381	LYS145	0.46324	zinc finger transcription factor
orf19.1065	SSA2	0.47	chaperonin of the HSP70 family
orf19.6062.3		0.46718	hypothetical protein
orf19.5118	SDS24	0.468865	spindle-pole body protein
orf19.6660		0.472901	unknown protein
orf19.7498	LEU1	0.474489	3-isopropylmalate dehydratase
orf19.4383	PMA1	0.48	plasma membrane H+-ATPase
orf19.6000	CDR1	0.475094	ABC transporter
orf19.2461	PRN4	0.475274	RNA pol II transcription cofactor
orf19.5521	ISA1	0.479024	putative role in iron-sulfur cluster biogenesis
orf19.3611		0.480625	NADH-ubiquinone oxidoreductase
orf19.2170		0.482113	membrane transporter
orf19.2657		0.482542	hypothetical protein
orf19.5356		0.482803	hypothetical protein
orf19.3507	MCR1	0.484932	cytochrome b5 reductase
orf19.4033	PRP22	0.485304	RNA-dependent ATPase
orf19.5231.2	ATP19	0.48597	subunit K of mitochondrial ATP Synthase
orf19.5847	RET1	0.488519	DNA-directed RNA polymerase III
orf19.3870	ADE13	0.490545	adenylosuccinate lyase
orf19.5921		0.505554	putative membrane carrier protein
orf19.1030	FPR3	0.50763	peptidyl-prolyl cis-trans isomerase
orf19.4779		0.514913	putative transporter
orf19.2005	REG1	0.517522	regulatory subunit for protein phosphatase Glc7p
orf19.2821		0.519623	putative NADH-ubiquinone oxidoreductase
orf19.7443		0.519947	hypothetical protein
orf19.1199	NOP58	0.520305	part of small subunit processosome
orf19.1549		0.520679	putative lipid raft component
orf19.962	CBF5	0.526076	hypothetical protein
orf19.7600	SFA1	0.534182	glutathione-dependent formaldehyde dehydrogenase
orf19.5226	WRS1	0.534903	tryptophan-tRNA ligase
orf19.254		0.536044	hypothetical protein
orf19.2602	OPT1	0.537242	oligopeptide transporter
orf19.6178	FBP1	0.540013	fructose-1,6-bisphosphatase
orf19.415		0.540163	hypothetical protein
orf19.929		0.544838	hypothetical protein
orf19.3674	GAL102	0.548192	UDP-glucose 4-epimerase
orf19.109	MSY1	0.553992	tyrosyl-tRNA synthetase
orf19.6548	ISU1	0.562576	putative role in iron-sulfur cluster biogenesis
orf19.24	RTA2	0.563092	putative transporter or flippase transmembrane protein
orf19.5198	NOP4	0.571385	nucleolar protein
orf19.287		0.571874	NADH-ubiquinone oxidoreductase subunit
orf19.73		0.573092	probable zinc aminopeptidase
orf19.7326		0.573975	hypothetical protein
orf19.2306		0.574099	hypothetical protein
orf19.6584	PRT1	0.5743	translation initiation factor eIF3 subunit
orf19.3782.2		0.574363	hypothetical protein
orf19.1313	CDR3	0.575677	opaque-specific multidrug resistance transporter
orf19.3516		0.575871	hypothetical protein
orf19.3321	MRS7	0.57688	hypothetical protein
orf19.1927	SNM1	0.577285	putative RNA binding protein
orf19.3895	CHT2	0.578959	chitinase 2 precursor
orf19.925		0.58069	hypothetical protein
orf19.2584		0.58239	oligopeptide transporter
orf19.1915	MPP10	0.585738	component of the U3 small nucleolar ribonucleoprotein
orf19.7473		0.586146	hypothetical protein
orf19.932	DNF1	0.592432	phopholipid transporting ATPase
orf19.2667	RPF1	0.594847	nucleolar protein involved in rRNA processing
orf19.5633		0.594877	hypothetical protein
orf19.2319		0.594881	hypothetical protein
orf19.5019		0.595541	hypothetical protein
orf19.5328	GCN1	0.595545	translational activator of GCN4
orf19.4759	COX5A	0.597979	cytochrome-c oxidase subunit
orf19.1569	UTP22	0.600082	U3 protein
orf19.3854	SAT4	0.600727	serine/threonine protein kinase
orf19.789	PYC2	0.600802	pyruvate carboxylase
orf19.809	NOP12	0.603565	RNA-binding nucleolar protein
orf19.5402		0.604925	hypothetical protein
orf19.3103	RPO31	0.605497	RNA polymerase III large subunit
orf19.6691	ERC1	0.607816	hypothetical protein
orf19.2167		0.609028	hypothetical protein
orf19.2665	MSN5	0.609645	hypothetical protein
orf19.4144		0.610877	ABC transporter
orf19.1272		0.610945	hypothetical protein
orf19.5081	FUN12	0.611933	general translation factor eIF2 homolog
orf19.7177	KAP120	0.613048	nuclear transport factor
orf19.4219	VCP1	0.615878	AAA ATPase
orf19.2631	IKI32	0.61663	RNA polymerase II Elongator subunit
orf19.5454	DAL1	0.62282	allantoinase
orf19.2782	GRX5	0.624084	glutaredoxin
orf19.3959	SSD1	0.624708	protein phosphatase
orf19.5009	KEL3	0.626453	hypothetical protein
orf19.7412	MUB12	0.628728	zinc finger protein involved in bud site selection
orf19.2256		0.63362	hypothetical protein
orf19.4600		0.634178	hypothetical protein
orf19.3637		0.635992	hypothetical protein
orf19.2454	PHO87	0.63707	phosphate permease
orf19.847	YIM1	0.637626	mitochondrial inner membrane protease
orf19.3957	FOL2	0.637956	GTP cyclohydrolase
orf19.1222		0.638187	hypothetical protein
orf19.3133	GUT2	0.643188	mitochondrial glycerol-3-phosphate dehydrogenase
orf19.2859	SRP40	0.643933	nonribosomal protein of the nucleolus
orf19.541		0.644683	hypothetical protein
orf19.4635	NIP1	0.646953	subunit of translation initiation complex eIF3
orf19.3138	NOP1	0.647144	U3 snoRNP protein
orf19.657	SAM2	0.647742	S- adenosylmethionine synthetase
orf19.3757	ATP20	0.650331	protein associated with mitochondrial ATP synthase
orf19.346		0.652577	alanine transaminase
orf19.3463	LSG1	0.653609	GTP-binding protein
orf19.1896	SSC1	0.655442	mitochondrial heat shock protein of the HSP70 family
orf19.5393		0.655519	glutamate decarboxylase
orf19.5376	PAK2	0.656439	protein kinase
orf19.6476		0.657035	hypothetical protein
orf19.4290	TRR1	0.657232	thioredoxin reductase
orf19.124	CIC1	0.65757	protease substrate recruitment factor
orf19.6311		0.657806	hypothetical protein
orf19.6086	LEU4	0.659771	2-isopropylmalalate synthase
orf19.5077		0.660475	hypothetical protein
orf19.7481	MDH2	0.661456	malate dehydrogenase
orf19.6136	MRPL4	0.66311	mitochondrial ribosome protein L4
orf19.7374	CTA4	0.663835	zinc finger transcription factor
