# Supplementary material for: Transcriptional Regulation of Carbohydrate Metabolism in the Human Pathogen Candida albicans
Source: PLoS Pathog. 2009 Oct 9;5(10):e1000612. doi: 10.1371/journal.ppat.1000612 (PMC2749448; doi:10.1371/journal.ppat.1000612)
Supplement: Table S18 — Strains used in this study. (0.03 MB XLS) [file ppat.1000612.s024.xls]

## Sheet: Table S18
Table S18. Strains used in this study
Strain	Genotype	Reference
BWP17	ura3∆::limm434/ura3∆::limm434 his1::hisG/his1::hisG arg4::hisG/arg4::hisG	Wilson et al., 1999
CMM1	GAL4/GAL4::[pHis1-GAL4]::[pARG4-GAL4]	Martchenko et al., 2007
CMM3	gal4∆::ARG4/gal4∆::HIS1	Martchenko et al., 2007
CAS1	GAL4/GAL4-TAP-URA3	This study
CAS2	TYE7/TYE7-TAP-URA3	This study
CAS3	tye7∆::FRT/tye7∆::FRT	This study
CAS4	tye7∆::FRT/tye7∆::FRT, gal4∆::ARG4/gal4∆::HIS1	This study
CAS5	tye7∆::FRT/TYE7::FRT, gal4∆::ARG4/gal4∆::HIS1	This study
CAS6	tye7∆::FRT/tye7∆::FRT, gal4∆::ARG4/GAL4::FRT, HIS1/his1::hisG	This study
CAS7	tye7∆::FRT/TYE7::FRT, gal4∆::ARG4/GAL4::FRT, HIS1/his1::hisG	This study
CAS8	GAL4/GAL4::[pHis1-GAL4]::[pARG4-GAL4], RPS10/rps10::URA3	This study
CAS9	tye7∆::FRT/tye7∆::FRT, gal4∆::ARG4/gal4∆::HIS1, RPS10/rps10::URA3	This study
CAS10	tye7∆::FRT/TYE7::FRT, gal4∆::ARG4/GAL4::FRT, HIS1/his1::hisG, RPS10/rps10::URA3	This study
* All strains derived from BWP17
Martchenko M, Levitin A, Hogues H, Nantel A, Whiteway M (2007) Transcriptional rewiring of fungal galactose-metabolism circuitry. Curr Biol 17: 1007-1013.
Wilson RB, Davis D, Mitchell, AP (1999) Rapid hypothesis testing with Candida albicans though gene disruption with short homology regions. J. Bacteriol. 181: 1868-1874.
