# Supplementary material for: Transcriptional Regulation of Carbohydrate Metabolism in the Human Pathogen Candida albicans
Source: PLoS Pathog. 2009 Oct 9;5(10):e1000612. doi: 10.1371/journal.ppat.1000612 (PMC2749448; doi:10.1371/journal.ppat.1000612)
Supplement: Table S19 — Plasmids used in this study. (0.02 MB XLS) [file ppat.1000612.s025.xls]

## Sheet: Table S19
Table S19. Plasmids used in this study
Plasmid	Description	Used to create	Reference
pCA1	pSFS2A, CaTYE7 500 bp upstream and downstream flanking regions	tye7 and gal4tye7 knockouts	This study
pCA2	pSFS2A, CaTYE7 ORF and 500 bp downstream region	TYE7 revertant	This study
pCA3	pSFS2A, CaGAL4 ORF and 500 bp downstream region	GAL4 revertant	This study
pGEM-HIS1	pGEM-HIS1	HIS1+ revertant strains	Wilson et al., 1999
CIp10	CIp10	URA3+ strains for mouse study	Murad et al., 1999
Murad AM, Lee PR, Broadbent ID, Barelle CJ, Brown AJ (1999) CIp10, an efficient and convenient integrating vector for Candida albicans. Yeast 16: 325-327.
Wilson RB, Davis D, Mitchell, AP (1999) Rapid hypothesis testing with Candida albicans though gene disruption with short homology regions. J. Bacteriol. 181: 1868-1874.
