# Supplementary material for: Transcriptional Regulation of Carbohydrate Metabolism in the Human Pathogen Candida albicans
Source: PLoS Pathog. 2009 Oct 9;5(10):e1000612. doi: 10.1371/journal.ppat.1000612 (PMC2749448; doi:10.1371/journal.ppat.1000612)
Supplement: Table S20 — Primers used in this study. (0.02 MB XLS) [file ppat.1000612.s026.xls]

## Sheet: Table S20
Table S20. Primers used in this study
Oligonucleotide	Sequence (restriction sites in lowercase)	Used for
OCA1	cggggtaccGGGCTATTATTCATTAATTTGGC	tye7 and gal4tye7 knockout; TYE7 revertant
OCA2	ccgctcgagCGTTCAATTGATTTTCTTGC	tye7 and gal4tye7 knockout
OCA3	tccccgcggGTTTCGTTTCTTCTGGG	tye7 and gal4tye7 knockout; TYE7 revertant
OCA4	cgagctcGGAATATATATACTTAGGTGTATGGGG	tye7 and gal4tye7 knockout; TYE7 revertant
OCA5	cggggtaccCTTATTTTGGACCGAATCACCCG	GAL4 revertant
OCA6	tccccgcggGCAGCTGCCATAAATCCCG	GAL4 revertant
OCA7	ataagaatgcggccgcGCAGCTGCCATAAATCCCG	GAL4 revertant
OCA8	tccccgcggCTATGGAAATAAATACCACCTAACC	GAL4 revertant
OCA9	ccgctcgagCCATAAGATCAATTTTGCCG	TYE7 revertant
OCA10	AGCTACTGAGTATATTCTTCATTTACAGAAAAAGGAAGAAGAATACATGGCTGAAAATCAA	TYE7 TAP
	AAATTAAGAGAACAAGTTATTAAATTGGGTGGTGAAATAGGTCGACGGATCCCCGGGTT
OCA11	ACTAGAGGGAAGAGATGCATTTAGCTGCACTCTTTAATCAACACATAAAAAAGTATATTT	TYE7 TAP
	AAATATAAAAAAATCTATCTATCAAAGAATAAAAGACATATCGATGAATTCGAGCTCGTT
OCA12	CAGCAATTCTTCTTCTTCTTCTCCTACCCAATTCAGTTTATTTAACGATTACAATTTAGACA	GAL4 TAP
	TGATATTTGAAGGTGTGGTCGATGAAACTGTTAACGTTGGTCGACGGATCCCCGGGTT
OCA13	ATTGCGAGAAACGGCGCATCACGGGATTTATGGCAGCTGCAAATCTACACGACCTGATCA	GAL4 TAP
	ACACGGGAACACATATAACATTAAACATAAAACAATACTATCGATGAATTCGAGCTCGTT
OCA14	ATTGCCATTGGGTTTCACAT	HXK2 qPCR
OCA15	TGATCAACGCAACAACATCA	HXK2 qPCR
OCA16	TCAACGGTCTTTTGGGTAGC	TDH3 qPCR
OCA17	ATGCCCCAATGTTTGTTGTC	TDH3 qPCR
OCA18	GCCTTTTCAGCGGTAAGACA	CDC19 qPCR
OCA19	ATTTGTGCCACCCAAATGTT	CDC19 qPCR
OCA20	ACGTTGGGCAATAAATCCAA	URA3 qPCR
OCA21	AGAAACCACCACCAACCAAG	URA3 qPCR
OCA22	GAAGCCCAATCCAAAAGAGGT	ACT1 qPCR
OCA23	CTTCTGGAGCAACTCTCAATTC	ACT1 qPCR
OCA24	CCACCCAAGGAATGATTTTC	TYE7 qPCR
OCA25	GCTTTGGAATTCGCTTTTGA	TYE7 qPCR
OCA26	GTTTCATCGACCACACCTTC	GAL4 qPCR
OCA27	GCTCCTCATTGACGTCTCCT	GAL4 qPCR
OCA28	TGATGTTCCACCACCAAAGA	GPM1 qPCR
OCA29	TACCAGCCAACAAGTCACCA	GPM1 qPCR
