# Supplementary material for: Transcriptional Regulation of Carbohydrate Metabolism in the Human Pathogen Candida albicans
Source: PLoS Pathog. 2009 Oct 9;5(10):e1000612. doi: 10.1371/journal.ppat.1000612 (PMC2749448; doi:10.1371/journal.ppat.1000612)
Supplement: Dataset S1 — ChIP-CHIP normalized tiling array data. Columns correspond to (L to R) Tye7p YPD, YPGal, YPGly; Gal4p YPD, YPGal, YPGly. The start (>) and end (|) of each ORF is indicated. Values given for each probe are log2 (fold enrichment) with negative values indicating enrichment for Gal4p or Tye7p binding. Significant binding events are highlighted in green. (3.52 MB ZIP) [file ppat.1000612.s027.zip]

Archive with 3 entries (2 files):
- Dataset S1.html
- __MACOSX/
- __MACOSX/._Dataset S1.html
